# Supplementary material for: Plasma extracellular vesicle-associated miR-512-3p modulates angiogenesis in pediatric Moyamoya disease by targeting ARHGEF3
Source: Sci Rep. 2025 Jul 9;15:24655. doi: 10.1038/s41598-025-08796-4 (PMC12241339; doi:10.1038/s41598-025-08796-4)
Supplement: Supplementary file 1 — Supplementary Material 1 [file 41598_2025_8796_MOESM1_ESM.xlsx]

## Sheet: 41598_2025_8796_MOESM1_ESM
Supplementary Table S4. Differentially expressed miRNAs in extracellular vesicles from plasma of patients with Moyamoya disease
	logFC	AveExpr	t	P.Value
hsa-miR-320e	-3.71402	8.32558	-4.43591	6.77e-05
hsa-miR-1268a	-1.3236	3.82642	-2.71337	0.00970378
hsa-miR-3136-5p	-1.23795	3.51919	-2.48697	0.0170581
hsa-miR-219a-2-3p	-1.10808	3.0925	-2.28829	0.0273625
hsa-miR-3150b-3p	-1.1834	1.78548	-2.16975	0.0358916
hsa-miR-512-3p	1.07659	2.45181	2.13819	0.0385266
hsa-miR-4443	-0.948721	2.66647	-1.94977	0.0580849
hsa-miR-601	-1.18819	2.94975	-1.94925	0.0581495
hsa-miR-128-1-5p	-0.986158	3.33426	-1.93874	0.0594576
hsa-miR-1305	-1.13472	4.56489	-1.87433	0.0680429
hsa-miR-1973	0.972896	2.92009	1.87191	0.0683853
hsa-miR-4787-3p	-1.30578	1.76415	-1.86638	0.0691726
hsa-miR-1290	-0.9494	3.67689	-1.85908	0.0702234
hsa-miR-503-3p	-0.850708	3.30357	-1.82413	0.0754469
hsa-miR-300	-0.942599	2.08279	-1.79411	0.0801931
hsa-miR-1915-3p	-1.04244	3.97642	-1.77511	0.0833262
hsa-miR-548ad-3p	0.783815	3.7359	1.77026	0.0841413
hsa-miR-32-5p	1.04952	3.624	1.76755	0.0846001
hsa-miR-1291	-1.04948	2.17668	-1.76003	0.0858828
hsa-miR-4707-5p	-0.748808	3.13032	-1.75953	0.0859699
hsa-miR-489-3p	-0.856335	3.36982	-1.74715	0.0881197
hsa-miR-1285-3p	-0.826359	4.45828	-1.73744	0.0898389
hsa-miR-483-5p	-0.900303	3.105	-1.73692	0.0899319
hsa-miR-572	-0.77181	3.07965	-1.73361	0.0905242
hsa-miR-134-5p+hsa-miR-6728-5p	0.77141	3.33657	1.73277	0.0906745
hsa-miR-188-5p	-0.792145	4.55175	-1.71054	0.0947451
hsa-miR-548i	-0.906569	3.91078	-1.68134	0.100323
hsa-miR-499b-3p	-0.766202	3.36679	-1.64399	0.107848
hsa-miR-363-5p	0.869587	2.86274	1.61703	0.113564
hsa-miR-196b-5p	0.848169	2.86184	1.61321	0.114392
hsa-miR-337-5p	0.787936	3.31325	1.60183	0.116894
hsa-miR-4455	-0.842018	5.40747	-1.58982	0.119579
hsa-miR-610	-0.868773	2.73716	-1.58665	0.120297
hsa-miR-2053	-0.754885	4.2481	-1.57864	0.122125
hsa-miR-671-5p	-0.742939	3.79629	-1.57772	0.122338
hsa-miR-1233-3p	-0.842747	3.17133	-1.57108	0.123872
hsa-miR-199a-5p	1.08336	4.45328	1.56828	0.124525
hsa-miR-3161	-0.782843	3.20182	-1.56521	0.125244
hsa-miR-423-5p	-1.20689	6.43178	-1.55245	0.128261
hsa-miR-520e	0.692086	3.62226	1.55206	0.128356
hsa-miR-1257	-0.753205	4.23348	-1.54998	0.128854
hsa-miR-1301-3p	0.863008	2.30598	1.54915	0.129053
hsa-miR-1255b-5p	-0.713654	3.48425	-1.53185	0.133263
hsa-miR-652-5p	-0.780886	1.50895	-1.5066	0.139603
hsa-miR-30d-5p	-0.736536	4.39535	-1.49579	0.142388
hsa-miR-934	0.722743	3.70678	1.49024	0.143837
hsa-miR-450a-5p	-0.767074	3.43962	-1.48946	0.144042
hsa-miR-888-5p	-0.644466	4.20177	-1.47989	0.146567
hsa-miR-4741	0.685155	3.32664	1.47775	0.147138
hsa-miR-181b-5p+hsa-miR-181d-5p	0.688669	3.47452	1.46902	0.14948
hsa-miR-378h	0.742681	4.01287	1.4684	0.149649
hsa-miR-562	-0.787104	3.29582	-1.4527	0.153941
hsa-miR-1306-3p	-0.749867	3.75427	-1.44636	0.155701
hsa-miR-153-3p	-0.762326	3.08371	-1.44403	0.15635
hsa-miR-342-3p	-1.04317	5.08761	-1.43882	0.157813
hsa-miR-299-3p	0.910461	2.82643	1.41917	0.163429
hsa-miR-933	-0.655542	3.26834	-1.40906	0.16638
hsa-miR-556-5p	-0.772688	3.99319	-1.40245	0.168329
hsa-miR-30a-3p	-0.93752	2.72456	-1.40238	0.16835
hsa-miR-25-5p	-0.992639	2.41493	-1.39574	0.170328
hsa-miR-551a	-0.684175	3.24231	-1.39124	0.171677
hsa-miR-200b-3p	-0.708194	2.12506	-1.38382	0.173921
hsa-miR-548o-3p+hsa-miR-548ah-3p+hsa-miR-548av-3p	-0.634205	2.84408	-1.37527	0.176538
hsa-miR-1323	-0.673092	3.29742	-1.36838	0.178668
hsa-miR-323a-5p	-0.672266	2.41763	-1.36124	0.180894
hsa-miR-297	-0.656926	2.67631	-1.36111	0.180934
hsa-miR-3613-5p	0.669748	2.97822	1.35811	0.181878
hsa-miR-944	-0.59992	3.43446	-1.35102	0.184119
hsa-miR-302c-3p	0.681854	3.26817	1.34898	0.184769
hsa-miR-3613-3p	-0.667697	2.55084	-1.3485	0.18492
hsa-miR-148a-3p	-0.946634	5.14535	-1.34656	0.185539
hsa-miR-1185-2-3p	-0.639698	2.83953	-1.34379	0.186427
hsa-miR-3928-3p	0.683043	3.20102	1.34058	0.18746
hsa-miR-6724-5p	-0.678809	3.91013	-1.33895	0.187986
hsa-miR-887-5p	-0.886168	3.00903	-1.33878	0.18804
hsa-miR-1827	-0.627052	3.58603	-1.33746	0.188465
hsa-miR-545-3p	-0.619719	3.13815	-1.33737	0.188495
hsa-miR-1306-5p	0.661078	2.85482	1.33498	0.189269
hsa-let-7g-5p	0.967747	5.90605	1.33456	0.189406
hsa-miR-450b-5p	-0.734168	2.79718	-1.32976	0.19097
hsa-miR-92a-3p	-0.804612	4.45556	-1.3197	0.194277
hsa-miR-4284	0.745456	1.94205	1.31362	0.196298
hsa-miR-1271-5p	0.677816	3.18238	1.31098	0.19718
hsa-miR-663a	-0.762749	3.7609	-1.30876	0.197925
hsa-miR-342-5p	-0.617264	3.48687	-1.30584	0.198909
hsa-miR-1205	-0.581484	3.70507	-1.30545	0.199038
hsa-miR-92b-3p	-0.613953	3.36553	-1.30195	0.200221
hsa-miR-595	-0.634937	3.71509	-1.29511	0.202548
hsa-miR-885-3p	0.678103	3.45932	1.29501	0.202581
hsa-miR-590-5p	-0.739655	3.84517	-1.29334	0.203153
hsa-miR-302b-3p	-0.589588	4.11725	-1.29097	0.203967
hsa-miR-182-3p	-0.767723	2.2782	-1.28965	0.204421
hsa-miR-147b	-0.601542	3.02604	-1.28303	0.206708
hsa-miR-3179	-0.630897	3.74985	-1.28218	0.207004
hsa-miR-1286	0.625245	3.81848	1.27155	0.210721
hsa-miR-4448	0.624341	2.80482	1.26375	0.213479
hsa-miR-3690	-0.585351	3.6372	-1.26315	0.213691
hsa-miR-626	-0.560273	3.78507	-1.26175	0.214192
hsa-miR-138-5p	0.594739	4.02119	1.25911	0.215132
hsa-miR-324-5p	0.658367	2.77954	1.2573	0.21578
hsa-miR-346	0.573465	4.24377	1.25132	0.217932
hsa-miR-638	-0.590042	3.47813	-1.24261	0.22109
hsa-miR-487b-3p	0.602892	2.56914	1.23464	0.224015
hsa-miR-362-5p	-0.602276	2.88857	-1.23264	0.224751
hsa-miR-876-5p	0.588764	2.34979	1.23148	0.225181
hsa-miR-548e-5p	-0.587096	4.24324	-1.23039	0.225583
hsa-miR-18b-5p	0.63489	2.6739	1.22749	0.226658
hsa-miR-365a-3p+hsa-miR-365b-3p	-0.624366	3.69646	-1.21899	0.229835
hsa-miR-1976	-0.632546	2.40822	-1.21863	0.229971
hsa-miR-301a-3p	0.695604	4.04537	1.2049	0.23517
hsa-miR-539-3p	-0.617935	3.37552	-1.19999	0.237052
hsa-miR-3918	-0.590852	3.74828	-1.19456	0.239142
hsa-miR-455-3p	0.582151	2.13772	1.18527	0.242753
hsa-miR-197-5p	-0.577134	3.98316	-1.18313	0.243593
hsa-miR-1-3p	0.622225	3.40155	1.18308	0.243612
hsa-miR-885-5p	0.615185	2.29778	1.17942	0.24505
hsa-miR-615-5p	-0.624957	2.63215	-1.17399	0.247191
hsa-miR-127-5p	-0.584903	2.90768	-1.16123	0.252282
hsa-miR-15a-5p	0.886334	5.91485	1.16113	0.252326
hsa-miR-873-3p	-0.586529	3.14596	-1.15558	0.254564
hsa-miR-126-3p	-0.98981	6.53498	-1.15298	0.255617
hsa-miR-648	0.622597	3.69569	1.14534	0.258731
hsa-miR-520c-3p	-0.532305	3.84821	-1.14067	0.260644
hsa-miR-1204	-0.544958	3.27676	-1.13665	0.262302
hsa-miR-1261	0.541814	4.20147	1.13287	0.263871
hsa-miR-1224-5p	-0.473904	3.40165	-1.12978	0.265152
hsa-miR-324-3p	-0.559323	3.83865	-1.12554	0.266926
hsa-miR-495-3p	0.606346	4.94769	1.11475	0.271467
hsa-miR-520d-3p	0.519393	3.73832	1.11433	0.271645
hsa-miR-3614-5p	0.50763	3.12279	1.10974	0.273595
hsa-miR-345-5p	-0.591778	3.48095	-1.10423	0.275953
hsa-miR-99b-5p	0.525185	3.92184	1.10211	0.276858
hsa-miR-766-3p	0.532005	3.61017	1.10095	0.27736
hsa-miR-877-5p	-0.529705	3.78651	-1.09269	0.280928
hsa-miR-122-5p	-1.07624	1.88866	-1.09008	0.282062
hsa-miR-3158-3p	-0.528731	2.80046	-1.08879	0.282622
hsa-miR-3182	-0.530401	2.96236	-1.08224	0.285487
hsa-miR-371a-5p	-0.504374	4.48585	-1.07602	0.288227
hsa-miR-629-5p	0.522895	4.08788	1.07099	0.290458
hsa-miR-513c-5p	-0.516096	3.17287	-1.06932	0.291199
hsa-miR-516b-5p	-0.477395	3.23366	-1.06608	0.292642
hsa-miR-6721-5p	-0.605955	3.61925	-1.06608	0.292645
hsa-miR-579-5p	-0.580672	3.91594	-1.06543	0.292932
hsa-miR-146a-5p	-0.784948	5.81501	-1.06442	0.293386
hsa-miR-30e-3p	0.573078	2.66301	1.06129	0.294789
hsa-miR-597-5p	0.512086	3.7152	1.05868	0.29596
hsa-miR-412-3p	-0.500729	3.21834	-1.05832	0.296124
hsa-miR-139-3p	-0.526561	4.2665	-1.05524	0.297511
hsa-miR-532-5p	-0.550957	3.23673	-1.05253	0.298738
hsa-miR-520h	-0.476996	4.31059	-1.05246	0.298772
hsa-miR-3916	-0.481599	3.59653	-1.04389	0.30267
hsa-miR-642a-3p	-0.602895	2.97958	-1.04179	0.303633
hsa-miR-181a-2-3p	-0.517872	3.00658	-1.03489	0.306803
hsa-miR-19b-3p	0.707891	5.21959	1.02944	0.309327
hsa-miR-1276	-0.486079	3.2393	-1.02739	0.310277
hsa-miR-451a	0.920936	11.9849	1.02375	0.311975
hsa-miR-4531	-0.517837	3.45895	-1.02373	0.311983
hsa-miR-548l	-0.520409	3.58696	-1.02304	0.312305
hsa-miR-345-3p	0.488937	3.40192	1.02087	0.313322
hsa-miR-522-3p	0.492177	3.08712	1.0202	0.313634
hsa-miR-133a-3p	-0.534338	3.48932	-1.01759	0.314858
hsa-miR-302a-3p	0.466005	2.684	1.01617	0.315523
hsa-miR-592	-0.460929	3.54112	-1.0134	0.316828
hsa-miR-526b-5p	-0.471728	3.09718	-1.00682	0.319945
hsa-miR-331-3p	-0.447173	3.64611	-1.00102	0.322705
hsa-miR-532-3p	0.534755	3.41791	1.00098	0.322724
hsa-miR-590-3p	-0.448437	3.06348	-0.998119	0.324093
hsa-miR-922	0.51745	3.17526	0.996807	0.324722
hsa-miR-563	0.468513	2.67956	0.996062	0.325079
hsa-miR-382-3p	-0.694044	2.23189	-0.994881	0.325646
hsa-miR-5010-3p	0.510592	2.53251	0.992406	0.326837
hsa-miR-509-5p	-0.458323	4.472	-0.992199	0.326937
hsa-miR-219a-5p	-0.490038	3.00082	-0.991439	0.327303
hsa-miR-548n	-0.495315	3.5062	-0.984583	0.330621
hsa-miR-125a-3p	-0.498773	3.59432	-0.983755	0.331023
hsa-miR-1248	-0.520167	3.20621	-0.983535	0.331129
hsa-miR-190a-3p	-0.60108	2.49759	-0.979694	0.333
hsa-miR-186-5p	0.50083	3.98676	0.97792	0.333866
hsa-miR-1270	0.485336	3.84073	0.976835	0.334396
hsa-miR-18a-5p	0.640112	3.58117	0.975019	0.335285
hsa-miR-329-5p	-0.64652	3.08955	-0.974168	0.335702
hsa-miR-1180-3p	-0.526936	2.99269	-0.97385	0.335858
hsa-miR-578	0.532797	3.24126	0.970663	0.337424
hsa-miR-19a-3p	-0.64029	3.87501	-0.969387	0.338053
hsa-miR-23c	-0.453268	3.13469	-0.968251	0.338612
hsa-miR-27b-3p	0.617169	3.55151	0.968087	0.338694
hsa-miR-6720-3p	0.498119	2.19131	0.966911	0.339274
hsa-miR-585-3p	0.476187	3.31653	0.965617	0.339913
hsa-miR-509-3-5p	-0.555627	3.5099	-0.962923	0.341247
hsa-miR-891a-5p	0.486277	3.12367	0.962852	0.341283
hsa-miR-548c-5p+hsa-miR-548o-5p+hsa-miR-548am-5p	-0.534555	3.14073	-0.962571	0.341422
hsa-miR-514a-5p	-0.541684	3.86553	-0.959725	0.342836
hsa-miR-567	-0.439053	3.11794	-0.959356	0.343019
hsa-miR-21-5p	-0.700026	5.28735	-0.957037	0.344174
hsa-miR-151b	-0.413643	3.41662	-0.952479	0.346452
hsa-miR-212-3p	0.439004	4.93226	0.950472	0.347458
hsa-miR-520b	-0.488415	2.95406	-0.949208	0.348092
hsa-miR-515-5p	0.410362	3.52643	0.947555	0.348924
hsa-miR-521	-0.452373	3.1308	-0.94649	0.34946
hsa-miR-758-5p	-0.554458	2.33931	-0.943682	0.350876
hsa-miR-548a-3p	0.504468	3.30386	0.941325	0.352068
hsa-miR-1298-5p	-0.444569	3.86122	-0.934358	0.355605
hsa-miR-144-3p	0.642304	5.44669	0.933218	0.356186
hsa-miR-193a-3p	-0.436669	3.36704	-0.932488	0.356559
hsa-miR-339-5p	-0.439708	3.09741	-0.928844	0.358422
hsa-miR-221-3p	0.581332	4.83556	0.926964	0.359386
hsa-miR-4435	-0.462786	3.36107	-0.924335	0.360736
hsa-miR-370-3p	0.454929	3.69954	0.922937	0.361455
hsa-miR-1304-3p	-0.424818	3.31261	-0.920956	0.362476
hsa-miR-4532	-0.443046	3.67898	-0.920654	0.362632
hsa-miR-193a-5p+hsa-miR-193b-5p	-0.454742	3.90541	-0.920321	0.362804
hsa-miR-4461	-0.493047	3.27131	-0.919941	0.363
hsa-miR-505-3p	0.452081	3.77896	0.916579	0.364739
hsa-miR-598-3p	0.512483	3.16794	0.915319	0.365392
hsa-miR-1264	-0.463248	4.10828	-0.914155	0.365996
hsa-miR-155-5p	-0.50673	4.28832	-0.909303	0.36852
hsa-miR-222-3p	-0.550374	3.77091	-0.909119	0.368616
hsa-miR-924	-0.512054	2.1212	-0.908555	0.36891
hsa-miR-1244	-0.433704	3.52263	-0.908162	0.369115
hsa-miR-876-3p	-0.453437	3.72913	-0.905039	0.370748
hsa-miR-193b-3p	-0.447634	3.54424	-0.903264	0.371677
hsa-miR-490-3p	-0.423695	3.43728	-0.902476	0.372091
hsa-miR-24-3p	-0.486661	3.50839	-0.901368	0.372672
hsa-miR-4286	-0.407938	3.69486	-0.899118	0.373855
hsa-miR-544a	-0.444749	3.66117	-0.898997	0.373919
hsa-miR-301a-5p	-0.469759	3.7098	-0.893873	0.376622
hsa-miR-651-3p	-0.587953	2.02124	-0.892562	0.377316
hsa-miR-614	-0.422954	3.40296	-0.891554	0.37785
hsa-miR-382-5p	0.465497	4.02716	0.879653	0.384189
hsa-miR-548q	0.585393	4.84348	0.879186	0.384439
hsa-miR-365b-5p	-0.488144	3.61249	-0.87296	0.387783
hsa-miR-320c	-0.43804	3.2904	-0.872195	0.388196
hsa-miR-761	0.432861	3.59004	0.872058	0.38827
hsa-miR-561-5p	-0.42129	4.01715	-0.870434	0.389146
hsa-miR-1272	-0.454332	2.23837	-0.870009	0.389375
hsa-miR-136-5p	0.438342	3.44269	0.869595	0.389599
hsa-miR-561-3p	0.441024	2.82273	0.868564	0.390156
hsa-miR-3185	-0.38713	2.90074	-0.868488	0.390197
hsa-miR-325	-0.405086	3.86485	-0.85635	0.396796
hsa-miR-596	-0.404107	3.69541	-0.853986	0.398089
hsa-miR-3605-3p	0.411595	2.46869	0.852684	0.398803
hsa-miR-2113	-0.407169	2.30193	-0.852015	0.39917
hsa-miR-542-3p	0.406654	3.91248	0.845542	0.40273
hsa-miR-31-5p	0.37327	3.044	0.843294	0.403971
hsa-miR-520d-5p+hsa-miR-527+hsa-miR-518a-5p	-0.446603	3.51226	-0.841064	0.405205
hsa-miR-448	-0.419272	2.92457	-0.838814	0.406452
hsa-miR-376c-3p	0.488571	3.54381	0.837857	0.406983
hsa-miR-514b-3p	-0.407757	3.75829	-0.837648	0.407099
hsa-miR-525-5p	-0.358574	3.97521	-0.831842	0.410331
hsa-miR-190b	0.458495	2.92044	0.828543	0.412174
hsa-miR-487b-5p	-0.505676	1.90769	-0.828125	0.412408
hsa-miR-301b-5p	-0.435887	2.96562	-0.827506	0.412755
hsa-miR-1260b	-0.442286	3.09509	-0.817291	0.4185
hsa-miR-146b-3p	0.418859	2.21081	0.815527	0.419497
hsa-miR-617	-0.335465	3.44033	-0.813061	0.420893
hsa-miR-1245a	-0.392705	2.89341	-0.807151	0.424251
hsa-miR-874-3p	-0.441379	2.35139	-0.806738	0.424486
hsa-let-7b-5p	0.620144	6.64046	0.80626	0.424758
hsa-let-7c-5p	-0.438421	4.13445	-0.804549	0.425734
hsa-miR-367-3p	0.386221	3.93237	0.799032	0.42889
hsa-miR-1246	0.501723	0.49911	0.798031	0.429464
hsa-miR-147a	-0.353574	3.93505	-0.7978	0.429597
hsa-miR-513a-5p	0.358431	3.18152	0.795976	0.430644
hsa-miR-378i	-0.413959	3.28913	-0.795863	0.430709
hsa-miR-936	-0.373985	3.88216	-0.793373	0.432141
hsa-miR-323b-3p	-0.369202	4.42819	-0.793135	0.432278
hsa-miR-616-3p	-0.339698	2.55884	-0.792974	0.432371
hsa-miR-302a-5p	0.390839	2.77442	0.789061	0.434629
hsa-miR-4536-3p	-0.37475	3.18283	-0.786096	0.436344
hsa-miR-548h-5p	-0.38783	3.06682	-0.785778	0.436528
hsa-miR-548al	-0.368356	3.2841	-0.782373	0.438504
hsa-miR-34a-5p	-0.418876	3.91392	-0.780782	0.439429
hsa-miR-574-5p	0.457278	5.64857	0.778762	0.440604
hsa-miR-503-5p	-0.379159	4.15167	-0.776255	0.442066
hsa-miR-224-5p	-0.359472	4.07743	-0.775824	0.442318
hsa-miR-22-3p	-0.56566	4.96682	-0.769273	0.446153
hsa-miR-329-3p	0.40402	3.63343	0.768567	0.446568
hsa-miR-409-3p	0.389795	3.00547	0.760585	0.45127
hsa-miR-577	-0.378967	3.47875	-0.76012	0.451544
hsa-miR-551b-3p	0.383219	3.86495	0.758592	0.452448
hsa-miR-326	-0.392002	3.41354	-0.758583	0.452454
hsa-miR-941	-0.431165	2.85783	-0.757722	0.452963
hsa-miR-210-5p	0.372534	3.13464	0.75748	0.453107
hsa-miR-548y	0.412265	3.88342	0.752649	0.455973
hsa-miR-942-5p	-0.321954	3.38515	-0.750553	0.45722
hsa-miR-29c-3p	0.359869	3.97011	0.747298	0.459161
hsa-miR-100-5p	0.399245	3.83146	0.746987	0.459346
hsa-miR-483-3p	0.381832	3.11835	0.74698	0.459351
hsa-miR-421	0.428551	3.98609	0.745576	0.460189
hsa-miR-384	-0.372946	3.38269	-0.745161	0.460437
hsa-miR-202-3p	-0.396418	2.42351	-0.741404	0.462687
hsa-miR-135b-5p	-0.352435	3.07989	-0.73795	0.46476
hsa-miR-582-5p	-0.358911	3.21923	-0.737689	0.464917
hsa-miR-665	-0.353452	3.21352	-0.736711	0.465505
hsa-miR-520f-3p	-0.419403	3.519	-0.731158	0.468853
hsa-miR-3190-3p	-0.337718	3.08676	-0.724029	0.473171
hsa-miR-196a-3p	-0.382619	3.43033	-0.722882	0.473868
hsa-miR-433-5p	-0.379524	3.74289	-0.722637	0.474017
hsa-miR-198	-0.360044	4.1216	-0.72206	0.474367
hsa-miR-3180-3p	-0.366433	3.18695	-0.714733	0.478836
hsa-miR-374a-3p	-0.318233	3.55996	-0.714256	0.479127
hsa-miR-599	0.327729	2.42674	0.713373	0.479668
hsa-miR-526a+hsa-miR-518c-5p+hsa-miR-518d-5p	-0.341553	5.35886	-0.710817	0.481233
hsa-miR-639	0.347509	3.39248	0.71071	0.481299
hsa-miR-548ai+hsa-miR-570-5p	0.372074	2.7603	0.709705	0.481916
hsa-miR-3065-3p	0.289294	2.74652	0.707464	0.483292
hsa-miR-1224-3p	-0.373479	2.11181	-0.707368	0.483351
hsa-miR-650	0.329128	3.01419	0.707199	0.483455
hsa-miR-513a-3p	-0.366521	3.08645	-0.702003	0.486655
hsa-miR-449c-5p	0.356042	3.27308	0.699401	0.488262
hsa-miR-3140-5p	0.344588	2.59198	0.697318	0.48955
hsa-miR-4458	-0.369543	2.79729	-0.693578	0.491869
hsa-miR-151a-3p	0.413023	3.72417	0.693404	0.491977
hsa-miR-423-3p	-0.373525	4.42323	-0.690272	0.493924
hsa-miR-671-3p	-0.344605	2.70074	-0.688703	0.4949
hsa-miR-23a-3p	-0.607502	7.15147	-0.686971	0.49598
hsa-miR-627-3p	-0.439579	3.07455	-0.686679	0.496162
hsa-miR-624-3p	-0.320094	2.71811	-0.686193	0.496465
hsa-miR-431-5p	-0.377066	2.85301	-0.686179	0.496473
hsa-miR-1972	-0.316312	4.56122	-0.6847	0.497397
hsa-miR-215-5p	-0.326464	3.82844	-0.681724	0.499257
hsa-miR-1260a	0.376614	2.60942	0.672349	0.505144
hsa-miR-369-5p	0.34547	2.03276	0.670265	0.506457
hsa-let-7e-5p	0.345533	4.17791	0.66961	0.506871
hsa-miR-378g	-0.302488	3.84511	-0.668972	0.507274
hsa-miR-517b-3p	0.348517	3.03318	0.668307	0.507693
hsa-miR-548z+hsa-miR-548h-3p	0.319289	3.50405	0.666425	0.508883
hsa-miR-125a-5p	0.436097	3.70529	0.663815	0.510535
hsa-miR-939-5p	-0.311693	4.05022	-0.662368	0.511452
hsa-miR-378b	0.375032	2.83366	0.658747	0.513752
hsa-miR-604	-0.332997	2.80223	-0.655947	0.515533
hsa-let-7d-5p	0.454724	5.80814	0.655765	0.515649
hsa-miR-511-5p	-0.311492	3.07399	-0.655153	0.516039
hsa-miR-498	-0.343977	3.22144	-0.651482	0.518381
hsa-miR-3196	-0.33767	2.94942	-0.650821	0.518804
hsa-miR-660-3p	-0.307805	3.35453	-0.650459	0.519035
hsa-miR-195-5p	0.323485	3.10336	0.646988	0.521256
hsa-miR-515-3p	0.362966	3.32563	0.645947	0.521923
hsa-miR-1236-3p	-0.409302	3.48199	-0.645509	0.522204
hsa-miR-1234-3p	0.281935	4.39973	0.643582	0.52344
hsa-miR-548v	0.352195	3.02074	0.643568	0.52345
hsa-miR-508-5p	0.31388	2.97781	0.643209	0.52368
hsa-miR-6503-3p	-0.312366	3.44238	-0.643181	0.523698
hsa-miR-192-5p	0.311679	4.44423	0.641259	0.524934
hsa-miR-1245b-5p	-0.330518	2.96051	-0.641163	0.524995
hsa-miR-524-3p	-0.320875	3.17856	-0.640425	0.52547
hsa-miR-361-3p	0.363041	3.4287	0.639682	0.525948
hsa-miR-518f-3p	-0.304598	4.07271	-0.639247	0.526228
hsa-miR-330-5p	-0.30647	3.44829	-0.639241	0.526232
hsa-miR-125b-5p	-0.321073	4.41657	-0.638544	0.526681
hsa-miR-374c-5p	-0.326087	2.75339	-0.635674	0.528531
hsa-miR-373-3p	0.331303	3.2609	0.633921	0.529664
hsa-miR-760	-0.329549	3.1214	-0.632625	0.530501
hsa-miR-429	0.339678	3.11507	0.630713	0.531738
hsa-miR-605-5p	-0.286542	4.00424	-0.627929	0.533542
hsa-miR-504-5p	-0.30515	3.20274	-0.626694	0.534344
hsa-miR-491-5p	0.339744	3.81238	0.626342	0.534572
hsa-miR-889-3p	0.298689	3.70356	0.625975	0.534811
hsa-miR-1269b	-0.340339	2.18563	-0.625338	0.535225
hsa-miR-637	0.288975	2.92912	0.624479	0.535783
hsa-miR-1303	0.289807	3.4564	0.620226	0.538551
hsa-miR-148b-3p	0.430489	4.97338	0.613796	0.542751
hsa-miR-128-2-5p	0.288978	2.75572	0.60625	0.547701
hsa-miR-1206	0.320826	3.56192	0.604949	0.548556
hsa-miR-1269a	-0.283709	3.96041	-0.603397	0.549578
hsa-miR-553	-0.341804	3.05576	-0.600708	0.55135
hsa-miR-26a-5p	-0.4826	4.44739	-0.599804	0.551947
hsa-miR-517c-3p+hsa-miR-519a-3p	-0.31643	3.2323	-0.598149	0.55304
hsa-miR-101-3p	-0.30899	3.29375	-0.597189	0.553675
hsa-miR-3127-5p	0.274005	3.35366	0.597035	0.553776
hsa-let-7i-5p	-0.423298	5.52697	-0.593115	0.556371
hsa-miR-374a-5p	0.402167	5.00464	0.591167	0.557663
hsa-miR-542-5p	0.276836	3.65846	0.590594	0.558043
hsa-miR-184	-0.323406	3.22975	-0.587487	0.560108
hsa-miR-644a	-0.285424	3.51408	-0.586951	0.560464
hsa-miR-1287-5p	0.261488	3.57763	0.584187	0.562305
hsa-miR-554	-0.312634	2.61511	-0.583175	0.562979
hsa-miR-1908-3p	-0.356798	2.18339	-0.582967	0.563118
hsa-miR-606	-0.331537	3.20532	-0.581993	0.563767
hsa-miR-452-5p	-0.272222	3.14588	-0.57975	0.565265
hsa-miR-210-3p	-0.268763	3.50976	-0.577962	0.56646
hsa-miR-383-5p	-0.2871	2.94637	-0.577757	0.566597
hsa-miR-619-3p	-0.296832	3.03438	-0.576914	0.567161
hsa-miR-302f	-0.308827	3.58161	-0.573954	0.569144
hsa-miR-370-5p	-0.286997	3.12251	-0.573689	0.569321
hsa-miR-4516	0.406246	4.33568	0.569918	0.571852
hsa-miR-337-3p	0.303996	3.30989	0.568964	0.572494
hsa-miR-33a-5p	0.357877	3.45398	0.568693	0.572676
hsa-miR-150-5p	0.405815	8.48591	0.565472	0.574843
hsa-miR-887-3p	-0.241106	3.02232	-0.565107	0.575089
hsa-miR-652-3p	-0.278944	3.30771	-0.564075	0.575784
hsa-miR-194-5p	-0.288118	2.93177	-0.562664	0.576737
hsa-miR-1185-1-3p	-0.286359	3.18553	-0.561224	0.577709
hsa-miR-2110	-0.265897	3.15733	-0.561063	0.577817
hsa-miR-486-3p	0.263469	4.04727	0.560101	0.578467
hsa-miR-1293	0.305781	2.96408	0.558572	0.579501
hsa-miR-519b-3p	0.308132	3.39692	0.556941	0.580604
hsa-miR-1193	-0.290039	3.31924	-0.552493	0.583619
hsa-miR-328-3p	0.245874	2.9805	0.548146	0.586572
hsa-miR-509-3p	-0.248459	3.71722	-0.546624	0.587609
hsa-miR-1278	0.308568	3.23803	0.545379	0.588457
hsa-miR-376a-2-5p	-0.370433	2.64171	-0.544147	0.589296
hsa-miR-25-3p	-0.463131	7.03482	-0.542585	0.590361
hsa-miR-548j-5p	-0.274202	3.61629	-0.534956	0.595578
hsa-miR-541-3p	-0.257511	3.52033	-0.534753	0.595717
hsa-miR-208a-3p	0.258326	3.24557	0.528249	0.600183
hsa-miR-181d-3p	0.238847	2.63992	0.527065	0.600997
hsa-miR-664b-3p	0.270383	3.73233	0.525077	0.602366
hsa-miR-1183	-0.263155	4.16952	-0.518804	0.606694
hsa-miR-607	-0.270717	4.3421	-0.515059	0.609286
hsa-miR-1252-5p	0.241187	2.87988	0.514983	0.609339
hsa-miR-4431	-0.251442	3.43135	-0.514959	0.609355
hsa-miR-555	-0.227175	3.45604	-0.513024	0.610696
hsa-miR-548ah-5p	-0.2216	4.4553	-0.512941	0.610753
hsa-miR-484	0.259279	3.65227	0.509741	0.612974
hsa-miR-516a-3p+hsa-miR-516b-3p	0.244866	2.78075	0.508604	0.613764
hsa-miR-661	-0.233568	4.03554	-0.507114	0.614799
hsa-miR-206	-0.249726	3.65025	-0.505246	0.616099
hsa-miR-140-3p	-0.259918	3.72045	-0.504117	0.616885
hsa-miR-208b-5p	-0.279799	2.61541	-0.502928	0.617714
hsa-miR-492	0.264989	2.6688	0.498376	0.62089
hsa-miR-512-5p	-0.243888	3.52845	-0.497972	0.621172
hsa-miR-935	-0.286396	3.33917	-0.494362	0.623697
hsa-miR-187-3p	0.235734	3.52629	0.492851	0.624754
hsa-miR-1307-3p	0.2567	3.97657	0.492642	0.624901
hsa-miR-211-3p	-0.269371	3.17488	-0.487505	0.628504
hsa-miR-520a-5p	-0.231888	3.67536	-0.486521	0.629196
hsa-miR-320b	-0.222784	2.91869	-0.483356	0.631422
hsa-miR-548k	0.226688	2.81348	0.479718	0.633984
hsa-miR-1302	-0.245249	3.10822	-0.479694	0.634002
hsa-miR-491-3p	-0.276206	3.34993	-0.479603	0.634066
hsa-miR-1285-5p	-0.237456	3.61193	-0.477861	0.635295
hsa-miR-519b-5p+hsa-miR-519c-5p+hsa-miR-523-5p+hsa-miR-518e-5p+hsa-miR-522-5p+hsa-miR-519a-5p	-0.261245	2.83794	-0.476865	0.635997
hsa-miR-508-3p	-0.234575	3.34864	-0.474751	0.637491
hsa-miR-4454+hsa-miR-7975	0.398809	5.74328	0.473566	0.638329
hsa-miR-494-5p	0.253003	2.67302	0.473009	0.638722
hsa-miR-219b-3p	0.241624	3.69231	0.471912	0.639499
hsa-miR-499a-3p	0.21393	3.45757	0.471059	0.640102
hsa-miR-433-3p	0.209856	3.53718	0.470406	0.640565
hsa-miR-642a-5p	0.234721	2.98181	0.469809	0.640988
hsa-miR-216a-5p	0.209045	3.38187	0.464831	0.644519
hsa-miR-5001-3p	-0.269906	1.77076	-0.463903	0.645178
hsa-miR-548d-3p	-0.246941	4.06928	-0.463437	0.645509
hsa-miR-296-5p	-0.236791	3.30555	-0.462988	0.645828
hsa-miR-1271-3p	0.253033	2.55993	0.462653	0.646067
hsa-miR-507	-0.246058	2.94564	-0.462021	0.646516
hsa-miR-510-3p	-0.267608	1.91918	-0.457492	0.64974
hsa-miR-1228-3p	0.231527	3.17707	0.456053	0.650766
hsa-miR-3147	-0.228466	3.83811	-0.452209	0.653509
hsa-miR-328-5p	-0.254011	2.99373	-0.448054	0.65648
hsa-miR-495-5p	0.229568	2.92705	0.447928	0.65657
hsa-miR-584-3p	-0.236693	4.11937	-0.446986	0.657244
hsa-miR-425-5p	-0.252956	4.1451	-0.446097	0.657881
hsa-miR-1249-3p	-0.19755	3.34872	-0.445481	0.658322
hsa-miR-205-5p	-0.23379	3.69276	-0.445318	0.658439
hsa-miR-615-3p	0.2131	3.65613	0.445029	0.658646
hsa-miR-3131	-0.209135	3.73458	-0.442948	0.660139
hsa-miR-1910-5p	0.235241	3.82816	0.44226	0.660632
hsa-miR-140-5p	-0.221498	3.63065	-0.440756	0.661712
hsa-miR-937-3p	-0.201794	3.43325	-0.439392	0.662692
hsa-miR-142-5p	-0.212487	3.08803	-0.436964	0.664437
hsa-miR-548d-5p	-0.188299	4.3701	-0.434738	0.666039
hsa-miR-1245b-3p	-0.241348	2.60745	-0.428858	0.670278
hsa-miR-217	0.199912	3.72544	0.428704	0.670389
hsa-miR-514b-5p	0.249507	5.00672	0.42794	0.670941
hsa-miR-191-5p	0.336165	5.68037	0.425478	0.67272
hsa-miR-98-5p	0.275921	3.79401	0.42472	0.673268
hsa-miR-455-5p	0.210118	2.66074	0.42467	0.673304
hsa-miR-548a-5p	0.21007	3.95649	0.419023	0.677393
hsa-miR-517a-3p	-0.206854	3.73993	-0.41767	0.678374
hsa-miR-1909-3p	-0.221021	2.79897	-0.413769	0.681206
hsa-miR-9-5p	-0.187091	2.94716	-0.412217	0.682334
hsa-miR-30a-5p	-0.212995	3.19806	-0.410671	0.683458
hsa-miR-1-5p	-0.237702	2.70076	-0.407824	0.685531
hsa-miR-219a-1-3p	-0.186417	3.37505	-0.407204	0.685982
hsa-miR-214-3p	-0.230221	3.17726	-0.406863	0.686231
hsa-miR-3180-5p	-0.198216	3.77475	-0.40387	0.688413
hsa-miR-34c-5p	-0.199639	3.64052	-0.401799	0.689925
hsa-miR-3130-3p	-0.194951	3.65121	-0.397101	0.693358
hsa-miR-372-3p	0.195661	3.29781	0.390886	0.697911
hsa-miR-134-3p	0.188352	3.14614	0.389861	0.698663
hsa-miR-5001-5p	0.183965	3.11249	0.388732	0.699492
hsa-miR-506-5p	0.207545	3.87639	0.385434	0.701914
hsa-miR-514a-3p	0.173889	4.26133	0.381453	0.704843
hsa-miR-181a-5p	0.263738	4.37693	0.380511	0.705536
hsa-miR-664b-5p	-0.196198	2.62588	-0.378446	0.707058
hsa-miR-208b-3p	0.186533	4.18034	0.378361	0.70712
hsa-miR-1277-3p	0.189937	4.19331	0.374598	0.709896
hsa-miR-523-3p	0.215086	3.31053	0.374107	0.710258
hsa-miR-133b	-0.201523	2.07632	-0.373747	0.710523
hsa-miR-137	-0.182737	2.91573	-0.373461	0.710735
hsa-miR-493-3p	-0.185274	3.40015	-0.37067	0.712797
hsa-miR-4755-5p	-0.18485	4.15866	-0.370277	0.713088
hsa-miR-145-5p	-0.195093	3.6443	-0.369358	0.713767
hsa-miR-1295a	-0.18148	4.16042	-0.368686	0.714265
hsa-miR-4488	0.204617	2.92546	0.36819	0.714631
hsa-miR-149-5p	-0.182919	4.09623	-0.365472	0.716643
hsa-miR-1178-3p	-0.185418	3.44625	-0.363313	0.718243
hsa-miR-490-5p	0.16717	3.46296	0.36306	0.718431
hsa-miR-1273c	-0.206437	3.13357	-0.362531	0.718823
hsa-miR-584-5p	-0.16465	4.02376	-0.362353	0.718955
hsa-miR-516a-5p	-0.183576	3.18175	-0.362201	0.719068
hsa-miR-1249-5p	-0.185897	2.84672	-0.360679	0.720196
hsa-miR-1287-3p	-0.169419	3.16562	-0.360589	0.720263
hsa-miR-1279	-0.177159	3.76997	-0.360364	0.72043
hsa-miR-197-3p	0.163404	4.40673	0.360358	0.720435
hsa-miR-15b-5p	-0.308516	5.69527	-0.358853	0.721552
hsa-miR-4485-3p	0.173053	3.21695	0.357844	0.722301
hsa-miR-98-3p	0.193261	2.91858	0.357743	0.722376
hsa-miR-30c-5p	-0.176347	4.10364	-0.35755	0.722519
hsa-miR-675-5p	0.169983	3.13326	0.356693	0.723156
hsa-miR-454-3p	0.199359	3.09497	0.355322	0.724175
hsa-miR-940	-0.174863	2.84587	-0.352106	0.726567
hsa-miR-593-3p	0.162601	4.12537	0.351508	0.727012
hsa-miR-411-5p	-0.169772	3.11489	-0.348223	0.72946
hsa-miR-190a-5p	0.174631	3.26979	0.343325	0.733113
hsa-miR-28-5p	0.180679	4.73483	0.341004	0.734847
hsa-miR-3195	-0.186143	3.3757	-0.340469	0.735247
hsa-miR-518b	-0.204281	3.42515	-0.337329	0.737595
hsa-miR-29b-3p	0.202952	5.59891	0.336226	0.73842
hsa-miR-129-5p	0.158746	3.00483	0.335805	0.738735
hsa-miR-200c-3p	0.146452	3.60921	0.334026	0.740067
hsa-miR-2116-5p	-0.164735	2.53558	-0.333705	0.740308
hsa-miR-139-5p	0.164227	2.87583	0.333281	0.740625
hsa-miR-769-5p	-0.16769	4.40137	-0.331143	0.742228
hsa-miR-199b-5p	0.168928	3.37575	0.330505	0.742706
hsa-miR-6511a-5p	-0.166952	2.71085	-0.329958	0.743117
hsa-miR-93-5p	0.246984	6.5802	0.329305	0.743606
hsa-miR-892a	-0.166308	3.66231	-0.328271	0.744382
hsa-miR-631	0.169235	3.43483	0.32778	0.74475
hsa-miR-409-5p	0.159166	2.41436	0.323229	0.74817
hsa-miR-485-3p	0.168159	3.7775	0.322471	0.748739
hsa-miR-519c-3p	0.146065	3.13902	0.322432	0.748769
hsa-miR-34b-3p	-0.162482	3.75629	-0.322091	0.749025
hsa-miR-106b-5p	0.220076	4.00296	0.321489	0.749477
hsa-miR-2278	0.172671	2.7021	0.320429	0.750275
hsa-miR-376b-3p	0.163597	3.15019	0.318137	0.752001
hsa-miR-4425	-0.196402	1.82435	-0.317075	0.752801
hsa-miR-573	0.140459	2.93769	0.316108	0.753529
hsa-miR-130b-3p	0.175647	3.11056	0.315495	0.753991
hsa-miR-181c-5p	-0.141496	3.31712	-0.311626	0.756908
hsa-miR-548e-3p	-0.16002	3.16342	-0.311403	0.757077
hsa-miR-133a-5p	-0.142828	2.70477	-0.31136	0.757109
hsa-miR-124-3p	-0.165852	2.9659	-0.310961	0.75741
hsa-miR-485-5p	0.148277	3.38906	0.310687	0.757617
hsa-miR-589-5p	-0.168405	3.16214	-0.310645	0.757649
hsa-miR-506-3p	-0.154858	4.1439	-0.310218	0.757971
hsa-miR-548j-3p	-0.127452	3.66524	-0.308554	0.759228
hsa-miR-135a-5p	-0.146842	3.06786	-0.308251	0.759456
hsa-miR-1304-5p	-0.137549	3.24249	-0.307533	0.759999
hsa-miR-3180	-0.14565	3.47657	-0.307501	0.760023
hsa-miR-641	0.177938	3.15195	0.30728	0.76019
hsa-miR-1197	-0.159815	4.42606	-0.306746	0.760594
hsa-miR-608	-0.152415	4.20266	-0.305404	0.761608
hsa-miR-566	-0.148343	3.62052	-0.304997	0.761916
hsa-miR-181b-2-3p	-0.150214	3.95917	-0.304996	0.761917
hsa-miR-518c-3p	-0.15464	3.17603	-0.304385	0.762379
hsa-miR-1537-3p	-0.201862	3.47376	-0.300474	0.765339
hsa-miR-380-3p	-0.150955	3.97621	-0.300022	0.765681
hsa-miR-1289	-0.182811	2.64599	-0.29931	0.76622
hsa-miR-10a-5p	-0.141848	4.22307	-0.295054	0.769446
hsa-miR-223-3p	0.259782	9.23094	0.29062	0.772811
hsa-miR-4787-5p	0.133378	3.49892	0.287964	0.774829
hsa-miR-500a-5p+hsa-miR-501-5p	0.128796	3.27514	0.287312	0.775325
hsa-miR-302e	-0.136222	3.85241	-0.287074	0.775505
hsa-miR-30e-5p	0.157279	3.94253	0.287048	0.775525
hsa-miR-519d-3p	-0.129314	3.92974	-0.286855	0.775672
hsa-miR-299-5p	0.137238	4.04038	0.286058	0.776278
hsa-miR-1469	0.134043	2.21367	0.284108	0.777762
hsa-miR-301b-3p	-0.150427	4.01414	-0.283409	0.778293
hsa-miR-1185-5p	-0.1314	3.27647	-0.283181	0.778467
hsa-miR-655-3p	0.131501	3.20297	0.282381	0.779076
hsa-miR-525-3p	-0.152165	2.96794	-0.275418	0.784382
hsa-miR-30b-5p	-0.160496	3.84468	-0.273154	0.78611
hsa-miR-3614-3p	-0.173417	2.76008	-0.272871	0.786326
hsa-miR-99a-5p	-0.135814	3.70628	-0.272708	0.786451
hsa-miR-656-3p	-0.125007	4.01709	-0.271793	0.787149
hsa-miR-142-3p	-0.24364	6.99169	-0.270071	0.788464
hsa-miR-4421	0.136909	3.63637	0.27001	0.788511
hsa-miR-765	0.11937	5.0261	0.269232	0.789105
hsa-miR-449b-5p	-0.12308	3.76751	-0.269139	0.789176
hsa-miR-106a-5p+hsa-miR-17-5p	-0.223431	5.38468	-0.267951	0.790084
hsa-miR-767-5p	-0.127026	3.22553	-0.267917	0.79011
hsa-miR-320d	0.135893	3.08691	0.264093	0.793035
hsa-miR-1262	-0.130118	3.23121	-0.263355	0.7936
hsa-miR-4451	0.123658	4.25245	0.262727	0.794081
hsa-miR-362-3p	0.147749	2.62717	0.262233	0.794459
hsa-miR-613	0.140507	3.55738	0.261585	0.794955
hsa-miR-151a-5p	0.157874	3.48265	0.261287	0.795183
hsa-miR-320a	0.127271	3.7191	0.259344	0.796671
hsa-miR-548g-3p	0.135896	3.03073	0.259234	0.796755
hsa-miR-497-5p	-0.130994	3.71433	-0.259042	0.796903
hsa-miR-183-5p	0.120208	4.39736	0.257866	0.797804
hsa-miR-571	-0.134194	3.36395	-0.256891	0.798552
hsa-miR-875-3p	-0.13452	3.43866	-0.256323	0.798987
hsa-miR-580-3p	-0.147272	2.92861	-0.255621	0.799525
hsa-miR-216b-5p	-0.127311	4.0054	-0.254621	0.800292
hsa-miR-769-3p	-0.132743	2.23724	-0.253867	0.800871
hsa-miR-298	0.118073	3.92317	0.252532	0.801895
hsa-miR-640	-0.128222	3.93633	-0.251322	0.802824
hsa-miR-513b-5p	-0.137256	4.46931	-0.25036	0.803563
hsa-miR-3605-5p	-0.12417	2.63938	-0.250228	0.803664
hsa-miR-146b-5p	-0.114393	3.98058	-0.248871	0.804707
hsa-miR-339-3p	-0.115733	3.59482	-0.248206	0.805217
hsa-miR-556-3p	-0.141227	3.03108	-0.247611	0.805675
hsa-miR-185-5p	-0.164899	4.58026	-0.246972	0.806166
hsa-miR-3192-5p	-0.124768	2.48901	-0.244527	0.808046
hsa-miR-1200	0.118019	3.098	0.242688	0.80946
hsa-miR-1297	-0.123492	4.55721	-0.241942	0.810035
hsa-miR-766-5p	0.122631	2.62996	0.236894	0.813922
hsa-miR-487a-3p	0.117118	3.19792	0.236149	0.814496
hsa-miR-549a	-0.11775	3.85353	-0.23488	0.815475
hsa-miR-340-5p	-0.150844	5.0714	-0.2339	0.81623
hsa-miR-34c-3p	0.104357	3.5271	0.218817	0.827881
hsa-miR-23b-3p	-0.125235	3.88571	-0.218649	0.828011
hsa-miR-520g-3p	-0.110422	3.00228	-0.215909	0.830132
hsa-miR-1296-5p	0.0970489	3.36654	0.214538	0.831194
hsa-miR-548m	-0.106493	3.43795	-0.214497	0.831226
hsa-miR-643	-0.105213	3.42314	-0.212655	0.832653
hsa-miR-127-3p	-0.106746	4.55824	-0.211355	0.83366
hsa-miR-758-3p+hsa-miR-411-3p	0.090329	3.95871	0.209966	0.834737
hsa-miR-376a-3p	0.101455	5.84193	0.208102	0.836183
hsa-miR-767-3p	-0.0927315	3.08427	-0.20613	0.837713
hsa-miR-5196-3p+hsa-miR-6732-3p	-0.0994446	3.31843	-0.202341	0.840653
hsa-miR-3144-5p	-0.110103	3.21481	-0.200557	0.842039
hsa-miR-374b-5p	-0.113377	3.69613	-0.199441	0.842906
hsa-miR-520a-3p	0.0939836	2.5253	0.199014	0.843238
hsa-miR-4792	-0.089586	2.81563	-0.198642	0.843527
hsa-miR-1908-5p	-0.0962575	2.9156	-0.194327	0.846883
hsa-miR-10b-5p	0.0790141	4.32061	0.192432	0.848356
hsa-miR-1307-5p	-0.0995013	4.22889	-0.191578	0.849021
hsa-miR-625-5p	0.0898843	3.81302	0.190602	0.849781
hsa-miR-3615	-0.0835118	3.99735	-0.190449	0.8499
hsa-miR-600	-0.088072	3.41794	-0.189952	0.850287
hsa-miR-296-3p	-0.0932219	3.32789	-0.189499	0.850639
hsa-miR-499a-5p	0.0943512	3.32231	0.188451	0.851456
hsa-miR-152-3p	-0.0989459	2.9601	-0.187531	0.852172
hsa-miR-363-3p	-0.0884496	4.07994	-0.185502	0.853753
hsa-miR-550a-5p	0.099091	2.639	0.185301	0.853909
hsa-miR-450a-1-3p	-0.0841146	3.27502	-0.183136	0.855597
hsa-miR-587	0.0958054	3.80899	0.182624	0.855996
hsa-miR-4524a-5p	-0.0979782	2.60465	-0.181977	0.8565
hsa-miR-1258	0.089329	4.31215	0.178903	0.858897
hsa-miR-7-5p	0.101299	4.3048	0.178036	0.859574
hsa-miR-378f	0.0837934	3.78003	0.176168	0.861032
hsa-miR-141-3p	0.0862352	3.64747	0.175159	0.861819
hsa-miR-27a-3p	0.0768744	3.64676	0.172469	0.86392
hsa-miR-501-3p	-0.0941839	2.61944	-0.17133	0.86481
hsa-miR-371b-5p	0.074566	3.15467	0.17091	0.865137
hsa-miR-378c	0.100205	2.75828	0.165417	0.869431
hsa-miR-335-5p	0.0927138	3.62536	0.162263	0.871898
hsa-miR-152-5p	0.0839723	2.19115	0.16124	0.872699
hsa-miR-2682-5p	0.0858842	2.13385	0.160008	0.873662
hsa-miR-891b	-0.069301	4.26454	-0.159928	0.873726
hsa-miR-323b-5p	-0.0800943	3.44951	-0.157417	0.875691
hsa-miR-3164	0.0738219	3.53793	0.15534	0.877318
hsa-miR-504-3p	0.0862298	2.36354	0.151734	0.880143
hsa-miR-1266-5p	-0.0711998	3.26843	-0.14981	0.881651
hsa-miR-1288-3p	-0.0795302	3.32301	-0.148861	0.882395
hsa-miR-660-5p	0.0773201	2.49387	0.147394	0.883545
hsa-miR-331-5p	0.0836311	2.57782	0.145283	0.885201
hsa-miR-764	-0.0746314	4.4527	-0.141855	0.887891
hsa-miR-539-5p	0.0620149	3.08239	0.139511	0.889731
hsa-miR-1226-3p	-0.0641692	3.5202	-0.139413	0.889808
hsa-miR-499b-5p	0.0692713	3.47533	0.138579	0.890463
hsa-miR-649	-0.0638257	3.51176	-0.137008	0.891697
hsa-miR-203a-5p	0.0617254	3.06826	0.136171	0.892354
hsa-miR-1299	-0.0690885	4.17463	-0.136146	0.892374
hsa-miR-181a-3p	0.0630366	3.57484	0.131142	0.896306
hsa-miR-338-5p	0.0656289	2.98739	0.129733	0.897413
hsa-miR-576-5p	0.0581808	3.60206	0.128592	0.898311
hsa-miR-628-5p	-0.0655505	3.30076	-0.125384	0.900834
hsa-miR-218-5p	0.0573105	2.89765	0.124859	0.901247
hsa-miR-942-3p	-0.0701181	2.14099	-0.121281	0.904062
hsa-miR-3151-5p	-0.0567926	3.74966	-0.119576	0.905405
hsa-miR-450a-2-3p	-0.0582111	3.31577	-0.117393	0.907123
hsa-miR-1250-5p	0.0627785	2.65717	0.117131	0.90733
hsa-miR-450b-3p	-0.0572155	3.33404	-0.116528	0.907805
hsa-miR-203a-3p	0.0588175	3.48166	0.116212	0.908053
hsa-miR-378d	0.0547845	3.58426	0.115415	0.908681
hsa-miR-330-3p	0.0515085	3.22327	0.114646	0.909287
hsa-miR-381-5p	0.0503269	3.48526	0.113107	0.910499
hsa-miR-26b-5p	-0.0759163	5.45218	-0.111984	0.911384
hsa-miR-548b-3p	-0.0566201	3.14601	-0.111304	0.91192
hsa-miR-1202	0.0470784	3.57655	0.111216	0.911989
hsa-miR-376c-5p	0.062605	2.19902	0.111176	0.912021
hsa-miR-92a-1-5p	-0.0624958	3.34324	-0.109368	0.913446
hsa-miR-132-3p	0.0536076	3.61837	0.109265	0.913527
hsa-miR-95-3p	0.0529946	3.7752	0.107604	0.914836
hsa-miR-375	0.0548143	2.85252	0.10701	0.915305
hsa-miR-488-3p	0.0489237	3.48909	0.106644	0.915593
hsa-miR-96-5p	-0.0594867	4.23029	-0.106589	0.915636
hsa-miR-664a-3p	-0.0598091	3.787	-0.10536	0.916605
hsa-miR-4647	-0.0560527	2.99479	-0.104171	0.917543
hsa-miR-1322	-0.0470709	4.31125	-0.103874	0.917778
hsa-miR-1203	-0.0495824	3.95177	-0.0994914	0.921234
hsa-miR-3202	-0.0467316	3.15795	-0.0974363	0.922856
hsa-miR-651-5p	0.0458402	3.91556	0.0936601	0.925837
hsa-miR-379-5p	-0.0426147	4.75959	-0.0924914	0.926759
hsa-miR-16-5p	0.100995	7.28579	0.0918752	0.927246
hsa-miR-654-5p	-0.0455576	3.33873	-0.0895671	0.929069
hsa-miR-519e-3p	0.0463399	3.12487	0.0894259	0.92918
hsa-miR-361-5p	-0.0471857	3.90723	-0.0885773	0.92985
hsa-miR-377-3p	-0.0447833	3.98706	-0.087334	0.930832
hsa-miR-3168	-0.0513601	3.03683	-0.0863871	0.93158
hsa-miR-510-5p	-0.0409896	3.09985	-0.084672	0.932935
hsa-miR-612	0.040483	5.32736	0.0831008	0.934177
hsa-miR-620	0.0437059	3.51263	0.0822928	0.934816
hsa-miR-744-5p	-0.0387521	4.02519	-0.0817427	0.93525
hsa-miR-4536-5p	-0.0392397	3.91527	-0.0810234	0.935819
hsa-miR-1268b	-0.0480299	3.71953	-0.0794926	0.937029
hsa-miR-3934-5p	0.0452655	3.58177	0.0764795	0.939411
hsa-miR-802	0.0338618	3.60876	0.0749134	0.940649
hsa-miR-496	-0.0445244	2.53018	-0.0748299	0.940715
hsa-miR-381-3p	-0.03478	3.30554	-0.0734336	0.941819
hsa-miR-1275	-0.0364366	2.02832	-0.0704826	0.944153
hsa-miR-5010-5p	0.034426	2.75129	0.0693718	0.945032
hsa-miR-107	-0.0417028	4.38038	-0.0690542	0.945283
hsa-miR-548ak	-0.0343667	3.50718	-0.0685156	0.945709
hsa-miR-199a-3p+hsa-miR-199b-3p	0.0653705	5.59653	0.0670477	0.946871
hsa-miR-874-5p	-0.0308506	3.15819	-0.0657512	0.947896
hsa-miR-1255a	-0.0377761	3.87467	-0.0652768	0.948272
hsa-miR-564	0.0303489	3.56828	0.0642809	0.94906
hsa-miR-513c-3p	-0.0309751	3.355	-0.0641795	0.94914
hsa-miR-543	-0.0305009	4.29916	-0.0639362	0.949333
hsa-miR-188-3p	0.0288764	2.32149	0.0637944	0.949445
hsa-miR-548ar-3p	-0.030167	3.87819	-0.0621802	0.950722
hsa-let-7a-5p	-0.073318	1.9692	-0.0619731	0.950886
hsa-miR-204-5p	-0.0335644	2.14373	-0.0602181	0.952275
hsa-miR-410-3p	-0.0295385	3.94835	-0.060124	0.95235
hsa-miR-3074-3p	0.0302795	3.25026	0.0579841	0.954044
hsa-miR-130a-3p	-0.0463542	5.33596	-0.0572753	0.954605
hsa-miR-369-3p	-0.0241454	3.29183	-0.0535896	0.957523
hsa-miR-2117	0.027127	2.96968	0.0534302	0.957649
hsa-miR-129-2-3p	0.0237704	3.7789	0.0532409	0.957799
hsa-miR-200a-3p	-0.0239943	4.18325	-0.0504822	0.959984
hsa-miR-221-5p	-0.0220323	2.41797	-0.0490539	0.961115
hsa-miR-5196-5p	0.0205724	3.58861	0.046853	0.962859
hsa-miR-1281	-0.026149	2.61196	-0.0463508	0.963256
hsa-miR-502-3p	0.0199667	4.55045	0.0444185	0.964787
hsa-miR-424-5p	0.0244284	4.23139	0.0437507	0.965316
hsa-miR-873-5p	0.0250742	2.95301	0.0420486	0.966665
hsa-miR-576-3p	-0.0213244	2.95078	-0.0415473	0.967062
hsa-miR-770-5p	0.0221586	3.62255	0.0411852	0.967349
hsa-miR-196a-5p	-0.0203328	5.01794	-0.0411818	0.967351
hsa-miR-432-5p	-0.0215434	3.31992	-0.0394758	0.968703
hsa-miR-1296-3p	-0.0227076	3.53604	-0.0386461	0.969361
hsa-miR-654-3p	-0.0171621	2.94944	-0.0368804	0.97076
hsa-miR-6503-5p	-0.0200423	2.68047	-0.036225	0.971279
hsa-miR-4707-3p	-0.0181423	3.50928	-0.0350611	0.972202
hsa-miR-628-3p	0.0157141	3.6711	0.032635	0.974125
hsa-miR-105-5p	-0.0154009	3.91541	-0.0312589	0.975215
hsa-miR-568	-0.0158124	3.39369	-0.0301233	0.976115
hsa-miR-582-3p	-0.013083	2.81821	-0.0272608	0.978384
hsa-miR-103a-3p	-0.0134159	3.43889	-0.0271727	0.978454
hsa-miR-33b-5p	0.0132219	3.47991	0.02593	0.979439
hsa-miR-28-3p	0.0126606	3.30941	0.0247677	0.980361
hsa-miR-630	0.015865	5.4064	0.0215973	0.982874
hsa-miR-1254	0.00997879	3.12177	0.021157	0.983223
hsa-miR-574-3p	0.0095645	3.03608	0.0163861	0.987006
hsa-miR-591	-0.00850407	3.15672	-0.0158746	0.987412
hsa-let-7f-5p	0.00762159	3.87496	0.0126241	0.989989
hsa-miR-892b	-0.00637162	3.16874	-0.0125297	0.990064
hsa-miR-552-3p	-0.00379642	3.84724	-0.00752254	0.994035
hsa-miR-575	-0.00322629	4.6395	-0.0073114	0.994202
hsa-miR-154-5p	0.00332403	3.66272	0.00642364	0.994906
hsa-miR-20a-5p+hsa-miR-20b-5p	0.00424565	4.84579	0.00570121	0.995479
hsa-miR-4521	0.0029372	2.9625	0.00565417	0.995516
hsa-miR-890	0.00282138	3.50059	0.00518654	0.995887
hsa-miR-29a-3p	0.00215451	4.587	0.00411351	0.996738
hsa-miR-518d-3p	-0.00152507	3.15148	-0.00328289	0.997397
hsa-miR-323a-3p	-0.00102916	4.38614	-0.00216718	0.998281
hsa-miR-1910-3p	-0.000713883	2.74948	-0.00133914	0.998938
hsa-miR-211-5p	-0.000472766	2.60454	-0.00101231	0.999197
hsa-miR-708-5p	8.28e-05	2.42731	0.000135312	0.999893
