# Supplementary material for: Plasma extracellular vesicle-associated miR-512-3p modulates angiogenesis in pediatric Moyamoya disease by targeting ARHGEF3
Source: Sci Rep. 2025 Jul 9;15:24655. doi: 10.1038/s41598-025-08796-4 (PMC12241339; doi:10.1038/s41598-025-08796-4)
Supplement: Supplementary file 2 — Supplementary Material 2 [file 41598_2025_8796_MOESM2_ESM.xlsx]

## Sheet: 41598_2025_8796_MOESM2_ESM
Supplementary Table S5. mRNA expression on MMD ECFCs
ACCESSION	SYMBOL	TRANSCRIPT	ENTREZ_GENE_ID	SEARCH_KEY	ProbeID	logFC	AveExpr	P.Value	adj.P.Val
NM_003186.3	TAGLN	ILMN_2335	6876	ILMN_2335	650678	4.52957	12.5112	0.000125722	0.00213216
NM_005514.5	HLA-B	ILMN_18149	3106	ILMN_18149	5310168	4.17209	12.3612	3.3e-07	3.13e-05
NM_001080840.1	HLA-A29.1	ILMN_168174	649853	ILMN_168174	5080692	4.15288	10.8923	3.93e-07	3.53e-05
NM_002993.2	CXCL6	ILMN_11101	6372	ILMN_11101	6620487	3.85607	11.5524	0.000585359	0.00646218
NM_001759.2	CCND2	ILMN_166706	894	ILMN_166706	3460520	3.60217	10.4997	0.00074269	0.00768859
NM_006216.2	SERPINE2	ILMN_1946	5270	ILMN_1946	5080192	3.54975	12.3037	3.08e-05	0.000797692
NR_001434.1	HLA-H	ILMN_5683	3136	ILMN_5683	5870521	3.53039	12.4333	1.64e-06	9.22e-05
NM_022872.2	IFI6	ILMN_13863	2537	ILMN_13863	1010246	3.48989	13.293	6.85e-06	0.000260425
NM_000584.2	IL8	ILMN_179575	3576	ILMN_179575	1340743	3.42984	14.5738	1.51e-09	1.14e-06
NM_001024465.1	SOD2	ILMN_19760	6648	ILMN_19760	3890326	3.32338	12.2237	9.97e-07	6.43e-05
NM_139314.1	ANGPTL4	ILMN_20440	51129	ILMN_20440	4610433	3.30549	11.0921	9.06e-06	0.000322278
NM_001953.2	ECGF1	ILMN_18760	1890	ILMN_18760	2350504	3.22732	11.7483	1.46e-05	0.000467765
NM_006070.4	TFG	ILMN_175046	10342	ILMN_175046	5550133	3.20608	10.7226	1.5e-09	1.14e-06
NM_000758.2	CSF2	ILMN_28163	1437	ILMN_28163	2750196	3.13587	10.5444	0.000141058	0.00231462
NM_002982.3	CCL2	ILMN_25185	6347	ILMN_25185	1030333	3.10782	12.6392	1.51e-06	8.69e-05
NR_002139.1	HCG4	ILMN_12590	54435	ILMN_42290	2690390	3.06549	11.3169	0.000108143	0.00192652
NM_003706.1	PLA2G4C	ILMN_29328	8605	ILMN_29328	1990672	3.03394	11.1769	2e-09	1.35e-06
NM_021101.3	CLDN1	ILMN_177119	9076	ILMN_24855	5960296	3.00975	10.3221	0.00111999	0.0103319
NM_001031683.1	IFIT3	ILMN_22925	3437	ILMN_1944	1500280	2.9802	11.1403	0.000482852	0.00563485
NM_002116.5	HLA-A	ILMN_7985	3105	ILMN_7985	3400438	2.98001	14.1622	1.39e-07	1.71e-05
NM_000358.1	TGFBI	ILMN_24587	7045	ILMN_24587	7650358	2.96911	12.4304	0.00088414	0.0086678
NM_002463.1	MX2	ILMN_20722	4600	ILMN_20722	5490470	2.93386	10.3801	0.000318614	0.00410264
NM_018659.2	CYTL1	ILMN_7848	54360	ILMN_7848	3850634	2.88506	10.604	0.00153656	0.013023
NM_016582.1	SLC15A3	ILMN_23901	51296	ILMN_23901	4220044	2.81469	10.9486	4.93e-05	0.00109038
NM_005567.2	LGALS3BP	ILMN_24091	3959	ILMN_24091	4290730	2.73574	9.99832	0.000738055	0.0076455
NM_001040101.1	D4S234E	ILMN_173747	27065	ILMN_9299	2750475	2.73491	10.3718	0.00602321	0.0343497
NM_002421.2	MMP1	ILMN_26214	4312	ILMN_26214	3360224	2.66271	9.88145	0.000749312	0.00773063
NM_001613.1	ACTA2	ILMN_6588	59	ILMN_6588	6480059	2.65895	11.5948	1.09e-05	0.000370603
NM_006674.2	HCP5	ILMN_15231	10866	ILMN_15231	780600	2.64677	10.7762	3.02e-05	0.000789698
NM_001147.1	ANGPT2	ILMN_18802	285	ILMN_18802	3450066	2.5419	11.6741	0.0048695	0.0295417
NM_006033.2	LIPG	ILMN_13411	9388	ILMN_13411	7210681	2.52865	10.2831	0.000184693	0.00279688
NM_015234.4	GPR116	ILMN_3315	221395	ILMN_3315	3780603	2.50332	10.1685	0.00692916	0.0376657
NM_018950.1	HLA-F	ILMN_3012	3134	ILMN_3012	7330053	2.50208	10.376	4.66e-05	0.00105722
NM_001845.4	COL4A1	ILMN_24359	1282	ILMN_24359	5910431	2.46757	13.4587	2.51e-08	6.16e-06
NM_033294.2	CASP1	ILMN_10621	834	ILMN_10621	7050382	2.43177	10.4648	6.61e-05	0.00133267
NM_001548.3	IFIT1	ILMN_1751	3434	ILMN_1751	2000148	2.32686	12.0193	0.00753243	0.0397914
NM_014890.2	FILIP1L	ILMN_28977	11259	ILMN_28977	110307	2.30804	10.5294	4.31e-06	0.000188306
NM_005101.1	ISG15	ILMN_6174	9636	ILMN_6174	2100196	2.29499	12.8408	0.00616553	0.0349582
NM_016817.2	OAS2	ILMN_5994	4939	ILMN_5994	7320561	2.25151	13.2793	0.0018743	0.01493
NM_001257.3	CDH13	ILMN_26240	1012	ILMN_26240	5820563	2.24653	9.76151	2.75e-06	0.000132619
NM_021170.2	HES4	ILMN_18566	57801	ILMN_18566	5260070	2.23992	11.6611	0.0001306	0.0021904
NM_005195.3	CEBPD	ILMN_6563	1052	ILMN_6563	5490408	2.23375	10.334	0.00121019	0.0109048
NM_002985.2	CCL5	ILMN_22732	6352	ILMN_22732	7570408	2.23296	9.92305	0.000157549	0.00249684
NM_000593.5	TAP1	ILMN_17479	6890	ILMN_17479	7330392	2.20162	12.409	0.000166188	0.00259434
NM_033255.2	EPSTI1	ILMN_27754	94240	ILMN_27754	5700725	2.0973	11.3312	0.00011364	0.00199204
NM_003603.4	SORBS2	ILMN_24126	8470	ILMN_24126	2000630	2.07959	10.1491	0.00624737	0.0352932
NM_004585.3	RARRES3	ILMN_1164	5920	ILMN_1164	2650564	2.05873	10.1642	2.35e-05	0.000657141
NM_015429.2	ABI3BP	ILMN_10961	25890	ILMN_10961	6980739	2.05344	11.4318	0.00326254	0.0220741
NM_000820.1	GAS6	ILMN_10723	2621	ILMN_10723	70730	2.05036	11.4974	0.000131008	0.00219284
NM_002800.4	PSMB9	ILMN_12611	5698	ILMN_12611	1940180	2.04696	9.87832	0.0010247	0.00967204
NM_000391.3	TPP1	ILMN_19883	1200	ILMN_19883	670113	2.01278	11.5632	2.37e-07	2.45e-05
NM_000602.1	SERPINE1	ILMN_6244	5054	ILMN_6244	770408	1.98375	13.9846	7.83e-07	5.42e-05
NM_002462.2	MX1	ILMN_16332	4599	ILMN_16332	1690066	1.98178	14.5256	0.000505024	0.00580041
NM_018295.2	TMEM140	ILMN_18348	55281	ILMN_18348	4670414	1.97642	10.8835	1.21e-08	4.21e-06
NM_001012636.1	IL32	ILMN_9075	9235	ILMN_3781	5910112	1.9578	10.583	5.54e-06	0.000225142
NM_001511.1	CXCL1	ILMN_17166	2919	ILMN_17166	3400292	1.95559	10.0911	5.21e-05	0.00112413
NM_016084.3	RASD1	ILMN_13561	51655	ILMN_13561	2710735	1.95186	9.59662	0.00293601	0.020578
NM_152703.2	SAMD9L	ILMN_27133	219285	ILMN_27133	3170136	1.95098	9.93813	0.00036575	0.0045414
NM_005502.2	ABCA1	ILMN_21049	19	ILMN_21049	4060358	1.93484	10.7687	1.58e-06	9.01e-05
NM_001017973.1	P4HA2	ILMN_27068	8974	ILMN_9080	4010064	1.93067	11.3126	2.24e-05	0.000635713
NM_032413.2	C15orf48	ILMN_2226	84419	ILMN_2226	1110373	1.91986	9.46596	0.00100986	0.00957008
NM_002346.1	LY6E	ILMN_18673	4061	ILMN_18673	4890270	1.91103	11.631	0.00331604	0.0223256
NM_016234.3	ACSL5	ILMN_6741	51703	ILMN_6029	7040286	1.88486	9.77112	0.000483561	0.00563918
NM_001553.1	IGFBP7	ILMN_894	3490	ILMN_894	3400538	1.8843	14.4788	1.42e-06	8.18e-05
NM_001005474.1	NFKBIZ	ILMN_16362	64332	ILMN_16362	2470348	1.87683	11.1379	0.00047372	0.00555548
NM_001547.4	IFIT2	ILMN_28123	3433	ILMN_28123	2600747	1.83578	10.2904	0.00119037	0.0107962
NM_138455.2	CTHRC1	ILMN_7282	115908	ILMN_7282	4860546	1.82181	11.8615	4.9e-05	0.00108912
NM_002413.3	MGST2	ILMN_8759	4258	ILMN_8759	1510019	1.82153	12.2258	4.69e-05	0.00106007
NM_000101.2	CYBA	ILMN_6945	1535	ILMN_6945	4070392	1.80003	11.962	8.51e-05	0.00161198
NM_000416.1	IFNGR1	ILMN_546	3459	ILMN_546	2470358	1.79881	11.6054	0.000172793	0.00266504
NM_005533.2	IFI35	ILMN_4643	3430	ILMN_4643	2510220	1.79814	11.1855	0.00255574	0.0187474
NM_080430.2	SELM	ILMN_1005	140606	ILMN_1005	6400148	1.79631	10.473	3.47e-05	0.00085578
NM_000576.2	IL1B	ILMN_27277	3553	ILMN_27277	840685	1.77686	9.37089	0.0204763	0.0793013
NM_000078.1	CETP	ILMN_162224	1071	ILMN_162224	7510079	1.74949	9.97356	0.0113482	0.0532563
NM_000600.1	IL6	ILMN_6469	3569	ILMN_6469	4040576	1.74679	11.3947	0.0121816	0.0558939
NM_004460.2	FAP	ILMN_14995	2191	ILMN_14995	5090626	1.73623	9.40294	0.0261384	0.0946404
NM_173042.2	IL18BP	ILMN_30884	10068	ILMN_30884	2190717	1.72622	10.1998	0.00328422	0.0221801
NM_178031.2	TMEM132A	ILMN_41781	54972	ILMN_41781	1690370	1.71976	10.2402	2.08e-05	0.000607156
NM_147780.2	CTSB	ILMN_162932	1508	ILMN_6129	240309	1.68968	11.6557	8.14e-06	0.000298181
NM_002996.3	CX3CL1	ILMN_9636	6376	ILMN_9636	630521	1.6848	9.35259	0.011912	0.0550065
NM_001710.4	CFB	ILMN_164971	629	ILMN_12248	3370349	1.68266	9.39015	0.0122161	0.0560059
NM_145316.2	C6orf128	ILMN_27860	221468	ILMN_27860	5340161	1.67672	9.74602	0.000104924	0.0018801
NM_001024847.1	TGFBR2	ILMN_22189	7048	ILMN_22189	5490070	1.67508	13.0647	2.19e-05	0.000631471
NM_001570.3	IRAK2	ILMN_174255	3656	ILMN_2486	3930750	1.65436	10.1774	9.5e-05	0.00175274
NM_018370.2	DRAM	ILMN_20048	55332	ILMN_20048	4280482	1.64862	11.4015	0.000494127	0.00572659
NM_001008213.1	OPTN	ILMN_23644	10133	ILMN_23644	5260215	1.64783	10.5271	2.32e-08	6.03e-06
NM_001080477.1	ODZ3	ILMN_179907	55714	ILMN_179907	7050066	1.64572	10.175	0.00233385	0.0175503
XM_941665.2	LOC387763	ILMN_43061	387763	ILMN_37569	2710064	1.64234	10.4395	8.2e-05	0.00157281
NM_004223.3	UBE2L6	ILMN_7531	9246	ILMN_7531	2070170	1.63844	13.3298	5.29e-05	0.00113544
NR_002205.1	FTHL12	ILMN_16447	2504	ILMN_16447	4730181	1.63246	11.3307	0.00289657	0.0204368
NM_022168.2	IFIH1	ILMN_30275	64135	ILMN_30275	4570441	1.62794	9.9309	0.000461657	0.00544461
NM_004591.1	CCL20	ILMN_1789	6364	ILMN_1789	4220246	1.62396	9.35957	0.00803225	0.0415248
NM_006398.2	UBD	ILMN_161963	10537	ILMN_20133	6420605	1.61711	9.30362	0.0192277	0.0758383
NM_021035.2	ZNFX1	ILMN_176843	57169	ILMN_1519	3800487	1.61686	10.6077	2.83e-05	0.000755671
NM_002425.1	MMP10	ILMN_4442	4319	ILMN_4442	150180	1.61336	9.39049	0.019927	0.0777148
NM_006765.2	TUSC3	ILMN_2352	7991	ILMN_2352	3190474	1.61194	10.1459	7.44e-06	0.000277616
NM_001647.2	APOD	ILMN_28969	347	ILMN_28969	7150634	1.61038	9.26813	0.00440157	0.0274387
NM_000147.3	FUCA1	ILMN_14069	2517	ILMN_14069	2060121	1.60944	9.77776	0.000506397	0.00580408
NM_004510.2	SP110	ILMN_1026	3431	ILMN_1026	3840593	1.59411	10.7578	0.00172512	0.0140639
NM_031458.1	PARP9	ILMN_12926	83666	ILMN_12926	5700735	1.59257	11.2586	0.00146452	0.0125655
NM_021229.3	NTN4	ILMN_29679	59277	ILMN_29679	3190021	1.58328	10.5773	0.00406837	0.0259133
NM_002230.1	JUP	ILMN_3789	3728	ILMN_2607	4880370	1.5719	11.6567	0.000117864	0.00204249
NM_001846.2	COL4A2	ILMN_179856	1284	ILMN_1015	6760475	1.56834	10.0656	0.000156748	0.00248677
NM_020529.1	NFKBIA	ILMN_6745	4792	ILMN_6745	4280113	1.56403	12.4632	0.000749859	0.00773063
NM_022904.1	FLJ21438	ILMN_306825	64926	ILMN_34364	520273	1.56256	10.089	0.00560697	0.0326936
NM_198594.1	C1QTNF1	ILMN_17571	114897	ILMN_17571	5090079	1.55846	9.35422	0.0143122	0.0622469
NM_181509.1	MAP1LC3A	ILMN_3421	84557	ILMN_3421	5490240	1.55725	12.1261	4.95e-05	0.00109304
NM_002448.3	MSX1	ILMN_166878	4487	ILMN_137891	1010333	1.54568	9.95373	4.21e-05	0.000985436
NM_032883.1	C20orf100	ILMN_17741	84969	ILMN_17741	1400601	1.54188	12.1161	0.00251042	0.0185152
NM_006505.2	PVR	ILMN_172561	5817	ILMN_2476	780524	1.53788	10.5791	0.00378304	0.024597
NM_023926.3	ZSCAN18	ILMN_16020	65982	ILMN_16020	6520280	1.53566	9.88893	0.0155262	0.0653636
NM_001864.2	COX7A1	ILMN_5679	1346	ILMN_5679	5390138	1.53163	10.2997	0.00191281	0.0151284
NM_003358.1	UGCG	ILMN_26228	7357	ILMN_26228	3800647	1.52424	10.2466	0.000312034	0.00404602
NM_005194.2	CEBPB	ILMN_4674	1051	ILMN_4674	20446	1.51407	12.2592	0.00147714	0.0126478
NM_015444.2	TMEM158	ILMN_13668	25907	ILMN_13668	3130220	1.5136	10.4265	0.0210554	0.0807937
NM_003277.2	CLDN5	ILMN_20806	7122	ILMN_20806	5130382	1.50012	12.0745	0.021425	0.0816302
NM_207380.1	C15orf52	ILMN_1132	388115	ILMN_1132	2230156	1.49657	11.2418	0.000900386	0.00876273
NM_007036.3	ESM1	ILMN_168618	11082	ILMN_168618	3420605	1.49557	13.0991	0.000164237	0.00257622
NM_001565.2	CXCL10	ILMN_5066	3627	ILMN_5066	6270553	1.49324	9.59062	0.00876739	0.0442159
NM_021034.2	IFITM3	ILMN_6890	10410	ILMN_6890	6650242	1.48908	14.4116	0.000539059	0.00606595
NM_002845.2	PTPRM	ILMN_19957	5797	ILMN_19957	5860356	1.48301	9.84854	9.95e-05	0.00181158
NM_006074.3	TRIM22	ILMN_532	10346	ILMN_532	5960747	1.48021	10.8805	0.000137452	0.00227559
NM_000214.1	JAG1	ILMN_21187	182	ILMN_21187	1010376	1.47438	10.1147	8.52e-06	0.000308231
NM_012259.1	HEY2	ILMN_10499	23493	ILMN_10499	2350685	1.47134	9.51409	0.013458	0.0597464
NM_033405.2	PRIC285	ILMN_10778	85441	ILMN_10778	5960343	1.47077	12.5269	0.00725418	0.0388414
NM_002087.2	GRN	ILMN_18655	2896	ILMN_7538	6840184	1.46975	11.8551	1.61e-06	9.15e-05
NM_017912.3	HERC6	ILMN_27061	55008	ILMN_7535	6860482	1.46676	10.0133	0.00256186	0.0187592
NM_012293.1	PXDN	ILMN_165066	7837	ILMN_165066	6400397	1.46675	11.5757	1.82e-05	0.000558214
NM_138444.3	KCTD12	ILMN_18501	115207	ILMN_18501	5560500	1.46543	12.0526	0.000125708	0.00213216
NM_145641.1	APOL3	ILMN_182146	80833	ILMN_8572	1980750	1.46248	10.4744	0.00410261	0.0260817
NM_002089.3	CXCL2	ILMN_29078	2920	ILMN_29078	4670390	1.46011	9.68519	0.000865911	0.00856062
NM_183079.2	PRNP	ILMN_11177	5621	ILMN_11177	2710341	1.4548	11.7494	0.00107359	0.0100034
NM_001013642.2	C1orf225	ILMN_18385	388610	ILMN_18385	7150292	1.45266	10.6316	0.0301409	0.104877
NM_003632.1	CNTNAP1	ILMN_6876	8506	ILMN_6876	4570358	1.45189	10.585	8.63e-08	1.32e-05
NM_004184.3	WARS	ILMN_181619	7453	ILMN_181619	4860224	1.44555	12.376	0.000349661	0.00440964
NM_001040023.1	SIRPA	ILMN_166179	140885	ILMN_1639	1940129	1.44519	11.0985	0.00592133	0.0339262
NM_000100.2	CSTB	ILMN_26819	1476	ILMN_26819	1430187	1.4445	13.2782	0.000432908	0.00518619
NM_052880.3	PIK3IP1	ILMN_15026	113791	ILMN_15026	5390730	1.44272	9.94618	0.000168414	0.00261441
NM_025074.4	FRAS1	ILMN_165073	80144	ILMN_8920	270358	1.42273	9.2915	0.00807383	0.0416028
NM_014314.3	DDX58	ILMN_26258	23586	ILMN_139289	4760703	1.4223	9.84217	0.00290553	0.0204675
NM_020949.1	SLC7A14	ILMN_24388	57709	ILMN_24388	6100717	1.41955	9.20294	0.0185943	0.0741284
NM_022748.10	TNS3	ILMN_17676	64759	ILMN_17676	5560561	1.41844	11.1866	0.00588795	0.0338354
NM_002560.2	P2RX4	ILMN_25537	5025	ILMN_23982	2060605	1.41146	10.6304	0.00737792	0.0393112
NM_024599.3	RHBDF2	ILMN_177760	79651	ILMN_177760	380050	1.4069	10.2049	5.27e-06	0.000216709
NM_005908.3	MANBA	ILMN_2657	4126	ILMN_138850	4230168	1.40364	9.41684	0.000312895	0.00405403
NM_014840.2	NUAK1	ILMN_12806	9891	ILMN_12806	1690156	1.40328	11.6248	1.05e-05	0.000364573
NM_138991.1	BACE2	ILMN_12258	25825	ILMN_12258	1240201	1.40188	9.88141	0.000882767	0.00866056
NM_005419.2	STAT2	ILMN_19030	6773	ILMN_19030	130519	1.39796	12.3583	0.000535685	0.00604155
NM_021972.2	SPHK1	ILMN_19411	8877	ILMN_19411	2470689	1.39714	10.3038	0.000467332	0.00550377
NM_003190.3	TAPBP	ILMN_173991	6892	ILMN_18872	2650082	1.39398	11.1692	0.000103097	0.00185798
NM_001032409.1	OAS1	ILMN_2717	4938	ILMN_2717	7040035	1.39227	10.4334	0.025514	0.0929852
NM_003851.2	CREG1	ILMN_11645	8804	ILMN_11645	1090497	1.38806	10.0221	0.00383555	0.0248092
NM_023003.2	TM6SF1	ILMN_25681	53346	ILMN_25681	240653	1.38194	10.5169	0.00035735	0.00448044
NM_002210.2	ITGAV	ILMN_182431	3685	ILMN_182431	2690209	1.37857	11.4257	0.00277098	0.0197701
NM_020351.2	COL8A1	ILMN_10408	1295	ILMN_10408	3360452	1.37741	11.0537	0.0270917	0.0968936
NM_006454.2	MXD4	ILMN_26701	10608	ILMN_26701	3710647	1.37704	12.6677	8.55e-06	0.000308231
NM_002526.1	NT5E	ILMN_28610	4907	ILMN_28610	5960398	1.3575	9.69709	6.59e-07	4.8e-05
NM_004048.2	B2M	ILMN_19648	567	ILMN_19648	240195	1.34403	13.1548	1.2e-06	7.34e-05
NM_002117.4	HLA-C	ILMN_23822	3107	ILMN_23822	7200398	1.33637	9.22634	7e-05	0.00138722
NM_020992.2	PDLIM1	ILMN_6142	9124	ILMN_6142	1410010	1.33274	12.5881	0.000144962	0.00235064
NM_002608.1	PDGFB	ILMN_18749	5155	ILMN_30109	4040397	1.32437	9.75201	0.000724401	0.00756023
NM_178868.3	CMTM8	ILMN_19577	152189	ILMN_19577	2480037	1.32151	10.4086	3.28e-05	0.000825308
NM_000199.2	SGSH	ILMN_7542	6448	ILMN_7542	1340538	1.31434	11.6626	7.51e-05	0.00147272
NM_003714.2	STC2	ILMN_28725	8614	ILMN_28725	1170170	1.31176	10.5687	0.00014536	0.00235103
NM_024501.1	HOXD1	ILMN_12865	3231	ILMN_12865	3890735	1.29817	10.3049	0.00750524	0.0396855
NM_015187.3	KIAA0746	ILMN_5957	23231	ILMN_5957	1470551	1.29158	11.5024	0.00276221	0.0197328
NM_000848.2	GSTM2	ILMN_23069	2946	ILMN_23069	6130168	1.29153	11.5077	0.000255474	0.00354393
NM_003937.2	KYNU	ILMN_4627	8942	ILMN_4627	3460685	1.28822	9.33041	0.00912245	0.0454434
NM_002053.1	GBP1	ILMN_28413	2633	ILMN_28413	2190148	1.28662	10.1829	3.95e-05	0.00094373
NM_001082538.1	TCTN1	ILMN_308446	79600	ILMN_9097	5700189	1.28302	10.1321	2.44e-07	2.49e-05
NM_001040443.1	PHF11	ILMN_177946	51131	ILMN_2338	6100521	1.26906	11.8557	0.000396306	0.00484864
NM_001034996.1	RPL14	ILMN_2719	9045	ILMN_2719	3930008	1.2551	9.54566	0.00730203	0.039018
NM_000611.4	CD59	ILMN_27805	966	ILMN_1905	1410201	1.25486	11.8164	7.2e-05	0.00142113
NM_003204.1	NFE2L1	ILMN_13955	4779	ILMN_13955	4210176	1.24311	11.0187	0.000705111	0.00740521
NM_001909.3	CTSD	ILMN_15639	1509	ILMN_15639	1110092	1.23138	10.2006	0.0258815	0.0939141
NM_000308.2	CTSA	ILMN_10174	5476	ILMN_10174	6840246	1.22933	10.8267	1.65e-06	9.22e-05
NM_198576.2	AGRN	ILMN_29539	375790	ILMN_29539	6370500	1.2281	9.82334	6.74e-05	0.00134938
NM_032208.1	ANTXR1	ILMN_14947	84168	ILMN_14947	20647	1.22037	9.58274	0.00266878	0.0193012
NM_000693.2	ALDH1A3	ILMN_25111	220	ILMN_25111	2360551	1.21831	10.0476	0.00590199	0.0338953
NM_033111.2	LOC88523	ILMN_6087	88523	ILMN_6087	1440452	1.21797	9.66729	0.00156203	0.0131718
NM_013253.4	DKK3	ILMN_4127	27122	ILMN_4127	5390451	1.21511	13.2674	0.0007343	0.00762065
NM_017585.2	SLC2A6	ILMN_17136	11182	ILMN_17136	6180465	1.21254	10.9613	0.00086434	0.00855522
NM_000099.2	CST3	ILMN_15664	1471	ILMN_15664	6450543	1.20972	13.2682	0.00994999	0.0483112
NM_003982.2	SLC7A7	ILMN_16478	9056	ILMN_16478	4830632	1.20969	9.67848	0.000294434	0.00389652
NM_025107.1	MYCT1	ILMN_12226	80177	ILMN_12226	1740187	1.20791	11.1349	0.000613604	0.00665789
NM_001375.2	DNASE2	ILMN_27899	1777	ILMN_27899	6200315	1.2045	11.7972	5.42e-05	0.00115601
NM_005928.1	MFGE8	ILMN_11368	4240	ILMN_11368	5560075	1.1989	13.0016	0.00174388	0.0141478
NM_015331.2	NCSTN	ILMN_8729	23385	ILMN_8729	7210719	1.19318	13.3614	6.05e-05	0.0012551
NM_001031717.2	CRELD1	ILMN_14216	78987	ILMN_14216	3400619	1.19207	10.4495	2.14e-05	0.000618589
NM_153374.1	LYSMD2	ILMN_19682	256586	ILMN_19682	770538	1.19161	10.3827	0.000217892	0.00315094
NM_032520.3	GNPTG	ILMN_28173	84572	ILMN_28173	7210397	1.18994	10.9157	8.25e-05	0.00157685
NM_014059.2	C13orf15	ILMN_14549	28984	ILMN_14549	160242	1.1887	11.4311	0.00675542	0.0370715
NM_017654.2	SAMD9	ILMN_17677	54809	ILMN_17677	1240142	1.187	10.4666	0.0143283	0.0622546
NM_012072.3	CD93	ILMN_175925	22918	ILMN_139073	6100615	1.18194	12.8599	0.0298679	0.10421
NM_001122.2	ADFP	ILMN_173419	123	ILMN_173419	460204	1.17581	12.9241	0.0205062	0.0793732
NM_003900.3	SQSTM1	ILMN_22135	8878	ILMN_22135	4260044	1.17534	13.6054	1.49e-05	0.000471377
NM_005623.2	CCL8	ILMN_15634	6355	ILMN_15634	6620121	1.17323	8.95101	0.00873913	0.0441133
NM_139247.2	ADCY4	ILMN_26146	196883	ILMN_26146	6330224	1.17231	10.3521	0.000167973	0.00260999
NM_006058.3	TNIP1	ILMN_177675	10318	ILMN_22927	2680100	1.1722	10.0542	0.00217109	0.01664
NM_032387.3	WNK4	ILMN_180414	65266	ILMN_7644	7150411	1.17084	8.99595	3.13e-05	0.000802067
NM_033397.2	KIAA1754	ILMN_178040	85450	ILMN_13119	2690324	1.17052	10.7427	1.28e-06	7.66e-05
NM_080647.1	TBX1	ILMN_26594	6899	ILMN_26594	460575	1.16819	8.94448	0.00252437	0.0185826
NM_006270.3	RRAS	ILMN_23748	6237	ILMN_23748	4570670	1.16762	13.2641	0.000475688	0.00557296
NM_006187.2	OAS3	ILMN_15689	4940	ILMN_15689	990768	1.16714	9.84847	0.0310747	0.107082
NM_144497.1	AKAP12	ILMN_11209	9590	ILMN_9320	670041	1.15462	9.89429	0.00421829	0.0265741
NM_001734.2	C1S	ILMN_29321	716	ILMN_29321	7400707	1.15161	8.93658	0.00145225	0.0124731
NM_006097.3	MYL9	ILMN_29524	10398	ILMN_29524	5310437	1.14817	9.3469	0.0177408	0.0715288
NM_006290.2	TNFAIP3	ILMN_2315	7128	ILMN_2315	3360681	1.13837	9.35945	0.000364253	0.00452617
NM_024656.2	GLT25D1	ILMN_15022	79709	ILMN_15022	7380279	1.13685	11.9881	0.00100762	0.00956494
NM_017633.2	FAM46A	ILMN_12554	55603	ILMN_12554	3940133	1.13655	9.28694	0.011626	0.0541185
NM_001020820.1	MYADM	ILMN_8340	91663	ILMN_8340	2970730	1.1331	13.1057	0.000178198	0.00272846
NM_002473.3	MYH9	ILMN_183555	4627	ILMN_183555	1510458	1.13292	14.2319	0.000103961	0.00187152
NM_025179.3	PLXNA2	ILMN_19912	5362	ILMN_87004	5890204	1.13221	9.87473	1.49e-05	0.000471377
NM_005746.2	NAMPT	ILMN_170702	10135	ILMN_13867	3060523	1.13165	10.0035	0.00819176	0.0420887
NM_017554.1	PARP14	ILMN_28517	54625	ILMN_28517	4150692	1.13122	10.378	0.000913424	0.00885719
NM_021999.2	ITM2B	ILMN_3199	9445	ILMN_3199	6380315	1.13122	12.6813	0.00510878	0.0305356
NM_003730.3	RNASET2	ILMN_412	8635	ILMN_412	2850100	1.12876	11.229	0.000435278	0.00520337
NM_003335.2	UBA7	ILMN_22067	7318	ILMN_22067	2850202	1.12149	10.4892	0.00703846	0.0380245
NM_006749.3	SLC20A2	ILMN_29659	6575	ILMN_29659	6590037	1.12121	9.74114	0.025056	0.0917968
XM_936226.1	LOC653879	ILMN_36989	653879	ILMN_36989	5560195	1.11774	9.00437	0.0153545	0.0649356
NM_004159.4	PSMB8	ILMN_179384	5696	ILMN_179384	7210326	1.11511	11.5165	0.00403427	0.0257354
NM_000561.2	GSTM1	ILMN_15891	2944	ILMN_15891	6400392	1.11269	11.6458	0.000596221	0.00653629
NM_003635.2	NDST2	ILMN_21220	8509	ILMN_21220	110561	1.10629	10.0196	0.000885588	0.00867294
NM_000837.1	GRINA	ILMN_14159	2907	ILMN_14159	70070	1.10476	10.2243	2.48e-06	0.000122055
NM_002204.1	ITGA3	ILMN_11442	3675	ILMN_11442	2680327	1.10347	10.4763	0.00162594	0.0135128
NM_005627.2	SGK	ILMN_2451	6446	ILMN_2451	4390450	1.10032	13.2151	0.00588301	0.0338354
NM_032199.1	ARID5B	ILMN_165822	84159	ILMN_17477	1410408	1.09569	10.4107	0.0205426	0.0794474
NM_152718.2	VWCE	ILMN_18416	220001	ILMN_18416	1450608	1.09478	9.36898	0.00222678	0.0169838
NM_003945.3	ATP6V0E1	ILMN_8923	8992	ILMN_8923	2320110	1.0936	12.1964	0.000977059	0.00933387
NM_017436.4	A4GALT	ILMN_25424	53947	ILMN_25424	3610072	1.09219	9.72201	0.0044568	0.0276282
NM_153029.3	N4BP1	ILMN_180409	9683	ILMN_180409	2680561	1.09137	9.46237	8.78e-08	1.32e-05
NM_001005742.1	GBA	ILMN_28933	2629	ILMN_28933	4780133	1.09082	10.8209	8.07e-05	0.00155784
NM_022059.1	CXCL16	ILMN_29805	58191	ILMN_29805	6280332	1.0901	9.91119	0.00491268	0.0297255
NM_001008530.1	LGMN	ILMN_183373	5641	ILMN_183373	1300452	1.0883	10.5999	3.28e-05	0.000825308
NM_001031716.1	OBFC2A	ILMN_7982	64859	ILMN_20212	4260253	1.08696	10.7401	0.0121272	0.0557362
NM_021945.4	C6orf85	ILMN_491	63027	ILMN_491	6560328	1.08617	8.99316	0.0147101	0.0633389
NM_022147.2	RTP4	ILMN_5201	64108	ILMN_5201	1450427	1.0843	8.99869	0.0147907	0.0635662
NM_005103.3	FEZ1	ILMN_28992	9638	ILMN_28992	3290458	1.08183	11.8388	1.73e-05	0.000536112
NM_148177.1	FBXO32	ILMN_3809	114907	ILMN_3809	1990079	1.08084	9.82157	0.0104618	0.0502767
NM_001004333.2	MGC71993	ILMN_22687	440400	ILMN_22687	5670661	1.07744	12.2777	0.00476624	0.0291138
NM_000203.3	IDUA	ILMN_11556	3425	ILMN_11556	7400259	1.07605	9.13126	9.92e-05	0.00181158
NM_003494.2	DYSF	ILMN_25101	8291	ILMN_25101	4220187	1.07092	10.4421	0.0017319	0.0140779
NM_000450.1	SELE	ILMN_7997	6401	ILMN_7997	4060600	1.06828	9.227	0.0127678	0.0575551
XM_925818.1	LOC642282	ILMN_41968	642282	ILMN_41968	150259	1.06782	8.86734	0.0149581	0.0640397
NM_002084.3	GPX3	ILMN_165414	2878	ILMN_137905	5490019	1.06554	9.58026	0.0217916	0.0827061
NM_000118.1	ENG	ILMN_18184	2022	ILMN_18184	4610753	1.06417	12.1956	0.00284308	0.0201295
NM_000404.1	GLB1	ILMN_23626	2720	ILMN_23626	4560064	1.0623	11.4823	5.04e-05	0.00110045
NM_138821.1	PAM	ILMN_2475	5066	ILMN_2475	4210670	1.05873	13.5376	0.00492246	0.0297523
NM_004120.3	GBP2	ILMN_183366	2634	ILMN_13936	1940162	1.05707	12.0257	0.00433478	0.0271135
NM_000628.3	IL10RB	ILMN_26097	3588	ILMN_26097	5670719	1.05484	11.2789	1.66e-05	0.000515316
NM_178564.2	NRBP2	ILMN_27830	340371	ILMN_27830	4490142	1.05355	10.5069	2.18e-05	0.000629682
NM_001848.2	COL6A1	ILMN_179738	1291	ILMN_138363	7570598	1.05326	9.23043	0.00309558	0.0213379
NM_005755.2	EBI3	ILMN_23396	10148	ILMN_23396	2810767	1.0531	8.89155	0.0137884	0.0607766
NM_001706.2	BCL6	ILMN_540	604	ILMN_540	6280458	1.05196	9.76773	0.000290378	0.00385622
NM_153267.3	MAMDC2	ILMN_27602	256691	ILMN_27602	1300470	1.04842	9.00384	0.00365239	0.0240249
NM_000302.2	PLOD1	ILMN_20559	5351	ILMN_20559	60437	1.04415	13.9263	0.000128915	0.00217086
NM_004776.2	B4GALT5	ILMN_5773	9334	ILMN_5773	2060047	1.04378	11.7368	0.00018701	0.00282172
NM_006435.2	IFITM2	ILMN_2038	10581	ILMN_2038	1230767	1.04368	15.1369	0.00050849	0.00582009
NM_016938.2	EFEMP2	ILMN_42286	30008	ILMN_137851	6100180	1.04305	11.9927	0.000203223	0.00298538
NM_002198.1	IRF1	ILMN_11739	3659	ILMN_11739	6250064	1.03903	10.66	0.0152386	0.0647293
NM_004864.1	GDF15	ILMN_2688	9518	ILMN_2688	5090671	1.0377	12.826	0.000110147	0.00195131
NM_002872.3	RAC2	ILMN_26813	5880	ILMN_26813	110382	1.02972	12.8335	0.000670659	0.00710601
NM_002032.2	FTH1	ILMN_11546	2495	ILMN_11546	5220240	1.02608	11.6071	0.0275476	0.0982507
NM_003155.2	STC1	ILMN_16225	6781	ILMN_16225	2650730	1.02558	9.0543	0.0110067	0.0520637
NM_001964.2	EGR1	ILMN_20932	1958	ILMN_20932	870338	1.0228	10.2582	0.0181141	0.0726654
NM_001642.1	APLP2	ILMN_19935	334	ILMN_19935	3450577	1.02139	11.2896	0.000336566	0.00426548
NM_003879.3	CFLAR	ILMN_4321	8837	ILMN_4321	1240593	1.02113	10.6591	5.87e-05	0.00122452
NM_000876.2	IGF2R	ILMN_177695	3482	ILMN_29769	2810156	1.02078	12.0425	0.000798745	0.00806558
NM_002775.3	HTRA1	ILMN_10981	5654	ILMN_10981	730612	1.01213	11.4446	0.0146759	0.0632847
NM_004090.2	DUSP3	ILMN_180655	1845	ILMN_14523	6560156	1.00767	12.0594	3.36e-05	0.000832887
NM_007008.2	RTN4	ILMN_19851	57142	ILMN_19851	2230161	1.00754	14.1153	0.0129942	0.0582925
NM_001430.3	EPAS1	ILMN_26360	2034	ILMN_26360	7610131	1.00456	13.2123	0.0134576	0.0597464
NM_133635.4	POFUT2	ILMN_24199	23275	ILMN_24199	2490605	1.00309	10.7164	0.000873315	0.00860832
NM_021626.1	SCPEP1	ILMN_22216	59342	ILMN_22216	2690598	1.0016	11.6584	7.8e-05	0.00151416
NM_201524.1	GPR56	ILMN_165137	9289	ILMN_165137	4890241	1.00094	11.4233	0.0255644	0.0931077
NM_002292.3	LAMB2	ILMN_177956	3913	ILMN_3533	7650189	1.00053	9.45838	2.98e-06	0.000142018
NM_145018.2	C11orf82	ILMN_11038	220042	ILMN_11038	2570019	-1.00067	9.12893	1.37e-06	8.1e-05
XM_942117.1	LOC652595	ILMN_37758	652595	ILMN_37758	730689	-1.00116	10.3351	1.03e-05	0.000358594
NM_018685.2	ANLN	ILMN_20921	54443	ILMN_20921	6450669	-1.00118	8.84797	5.22e-08	9.57e-06
NM_001274.3	CHEK1	ILMN_25327	1111	ILMN_25327	7200270	-1.00227	9.62834	0.000131353	0.00219641
NM_003472.2	DEK	ILMN_24694	7913	ILMN_24694	4480180	-1.00299	9.79037	0.00077818	0.00793297
NM_006802.2	SF3A3	ILMN_27798	10946	ILMN_27798	1230747	-1.00561	12.0745	0.000371513	0.00458611
NM_007208.2	MRPL3	ILMN_19169	11222	ILMN_19169	2710192	-1.00758	11.8964	1.81e-05	0.000554694
NM_015651.1	PHF19	ILMN_21027	26147	ILMN_21027	2570091	-1.00854	9.08513	1.18e-09	1.14e-06
NM_145697.1	CDCA1	ILMN_17725	83540	ILMN_17725	6980202	-1.01003	8.70704	3.49e-07	3.27e-05
NM_012393.1	PFAS	ILMN_17615	5198	ILMN_17615	3840092	-1.01111	9.33787	9.46e-06	0.000333051
NM_002648.2	PIM1	ILMN_21964	5292	ILMN_21964	3130301	-1.01207	8.90716	2.07e-08	5.57e-06
NM_031299.3	CDCA3	ILMN_18763	83461	ILMN_18763	6370474	-1.01471	8.66648	5.55e-06	0.000225142
NM_024329.4	EFHD2	ILMN_13273	79180	ILMN_13273	1070544	-1.01649	12.4891	0.00222281	0.0169613
NM_012456.2	TIMM10	ILMN_22808	26519	ILMN_22808	3310376	-1.01808	10.8186	0.0216044	0.0822012
XR_015319.1	LOC728564	ILMN_178321	728564	ILMN_16531	5810465	-1.0211	11.1051	0.000448541	0.0053256
NM_152341.2	PAQR4	ILMN_20105	124222	ILMN_20105	3460132	-1.02128	9.86628	0.000767871	0.00785186
NM_203467.1	PPIL5	ILMN_11590	122769	ILMN_11113	10253	-1.02137	9.76074	4.31e-06	0.000188306
NM_005189.1	CBX2	ILMN_28525	84733	ILMN_28525	6590278	-1.02199	9.84759	0.000111528	0.00196534
NM_002388.3	MCM3	ILMN_25553	4172	ILMN_25553	6290494	-1.02619	9.30727	1.27e-05	0.000422372
NM_001064.1	TKT	ILMN_2726	7086	ILMN_2726	6860202	-1.02645	13.1066	0.00539387	0.0318292
NM_001790.3	CDC25C	ILMN_16127	995	ILMN_16127	4200451	-1.02792	8.65145	8.74e-09	3.74e-06
NM_006824.1	EBNA1BP2	ILMN_22395	10969	ILMN_22395	290114	-1.02926	12.5333	4.91e-05	0.00108916
NM_004596.3	SNRPA	ILMN_10495	6626	ILMN_10495	5310195	-1.0309	10.0148	4.86e-06	0.000204696
NM_182746.1	MCM4	ILMN_16572	4173	ILMN_16572	2630711	-1.03392	8.80702	1.69e-07	1.92e-05
NM_014875.1	KIF14	ILMN_29781	9928	ILMN_29781	2810201	-1.03965	8.89912	4.53e-08	8.78e-06
NM_020188.2	C16orf61	ILMN_1837	56942	ILMN_1837	6400025	-1.04042	12.6706	0.000308569	0.00400732
NM_012322.1	LSM5	ILMN_17896	23658	ILMN_17896	1940164	-1.04341	11.5255	0.000423265	0.00509261
NM_018249.4	CDK5RAP2	ILMN_9876	55755	ILMN_3896	5690228	-1.04401	10.5211	6.79e-07	4.88e-05
NM_000496.2	CRYBB2	ILMN_26818	1415	ILMN_26818	1780369	-1.04566	9.50576	0.000887697	0.00868341
NM_018124.3	RFWD3	ILMN_180243	55159	ILMN_3124	5340167	-1.05001	10.4446	6.05e-08	1.05e-05
NM_003091.3	SNRPB	ILMN_14667	6628	ILMN_14667	2070349	-1.05014	12.9127	0.00112414	0.010353
NM_003609.2	HIRIP3	ILMN_5112	8479	ILMN_5112	1770717	-1.05044	9.52879	1.12e-07	1.48e-05
NM_005318.2	H1F0	ILMN_139403	3005	ILMN_139403	630278	-1.0509	10.7453	0.00742084	0.0394517
NM_017652.2	ZNF586	ILMN_23441	54807	ILMN_23441	1400279	-1.05093	10.0158	1.11e-05	0.000375231
NM_057735.1	CCNE2	ILMN_27299	9134	ILMN_27299	4760154	-1.05108	8.93443	8.62e-06	0.000309955
NM_182649.1	PCNA	ILMN_6858	5111	ILMN_6858	6900079	-1.05128	9.56837	1.5e-05	0.000473723
NM_018365.1	MNS1	ILMN_8027	55329	ILMN_8027	1090338	-1.05148	8.7925	2.04e-07	2.23e-05
NM_004490.2	GRB14	ILMN_164455	2888	ILMN_164455	2000327	-1.05351	9.21902	0.000125213	0.00212785
NM_002532.3	NUP88	ILMN_14797	4927	ILMN_14797	3800678	-1.05692	10.8788	1.4e-05	0.000452593
NM_001070.3	TUBG1	ILMN_176354	7283	ILMN_1608	5670180	-1.06054	12.5701	4.59e-07	3.96e-05
NM_015913.2	TXNDC12	ILMN_22592	51060	ILMN_22592	7160274	-1.06216	11.5601	0.00244071	0.0181428
XR_018923.1	LOC648210	ILMN_162972	648210	ILMN_40930	4760243	-1.06944	10.0767	0.000123522	0.00210556
NM_014708.3	KNTC1	ILMN_25890	9735	ILMN_25890	3190524	-1.07074	9.52838	9.62e-07	6.35e-05
NM_017566.2	KLHDC4	ILMN_8527	54758	ILMN_8527	4180176	-1.07254	9.58884	2.72e-07	2.69e-05
NM_018454.5	NUSAP1	ILMN_26193	51203	ILMN_26193	6350053	-1.07366	8.87541	9.82e-07	6.4e-05
NM_013269.3	CLEC2D	ILMN_15059	29121	ILMN_15059	5490341	-1.07413	11.5422	0.0280382	0.0996215
XM_001134346.1	THOC4	ILMN_166855	10189	ILMN_138030	460286	-1.0745	11.0694	8.82e-06	0.000315943
NM_005566.1	LDHA	ILMN_22391	3939	ILMN_22391	3190092	-1.07731	13.4461	0.000711442	0.00743894
NM_002710.1	PPP1CC	ILMN_5147	5501	ILMN_5147	2760292	-1.08594	12.3732	1.9e-05	0.000574442
NM_153715.2	HOXA10	ILMN_10671	3206	ILMN_138818	3290427	-1.08955	8.72599	1.24e-07	1.61e-05
NM_004856.4	KIF23	ILMN_11802	9493	ILMN_11802	4120278	-1.09229	8.94779	5.05e-08	9.36e-06
NM_001014451.1	DDX19B	ILMN_17268	11269	ILMN_17268	4860064	-1.09355	11.3962	5.35e-05	0.00114435
NM_003920.2	TIMELESS	ILMN_21369	8914	ILMN_21369	4180050	-1.09471	9.81031	3.04e-06	0.000143986
NM_003798.1	CTNNAL1	ILMN_9279	8727	ILMN_9279	940722	-1.09702	9.70828	6.7e-06	0.000258319
NM_021922.2	FANCE	ILMN_13688	2178	ILMN_13688	5720192	-1.0971	9.50516	6.22e-05	0.00127869
NM_022770.2	GINS3	ILMN_7033	64785	ILMN_7033	3060192	-1.09773	10.0022	6.84e-06	0.000260425
NM_005030.3	PLK1	ILMN_1127	5347	ILMN_1127	5130128	-1.09919	8.97761	1.43e-09	1.14e-06
NM_000224.2	KRT18	ILMN_22543	3875	ILMN_22543	110431	-1.09944	9.18518	0.000603483	0.00659083
NM_002266.2	KPNA2	ILMN_14206	3838	ILMN_31229	4230196	-1.10099	9.46353	3.43e-06	0.000157626
NM_005788.1	PRMT3	ILMN_1018	10196	ILMN_1018	6760133	-1.10318	10.0882	7.14e-06	0.000268365
NM_001098525.1	CKAP2	ILMN_307721	26586	ILMN_18044	1050672	-1.10674	9.73323	6.44e-07	4.74e-05
NM_015697.6	COQ2	ILMN_44362	27235	ILMN_139185	5720128	-1.10698	10.8994	3.53e-06	0.000161785
NM_032361.1	THOC3	ILMN_17969	84321	ILMN_17969	2480328	-1.1119	10.891	2.15e-05	0.000621502
NM_001039140.1	C20orf27	ILMN_18341	54976	ILMN_136949	2750647	-1.11223	10.8777	4.48e-05	0.00102574
NM_018239.2	LRRC20	ILMN_30339	55222	ILMN_28591	6620379	-1.11414	10.2537	1.42e-05	0.000456684
NM_003355.2	UCP2	ILMN_14172	7351	ILMN_14172	6580059	-1.1171	8.67615	1.47e-08	4.63e-06
NM_005441.2	CHAF1B	ILMN_165317	8208	ILMN_28398	4610731	-1.11871	9.09644	3.6e-08	7.8e-06
NM_031157.2	HNRNPA1	ILMN_14643	3178	ILMN_138150	4260398	-1.12103	9.26547	2.06e-06	0.000106854
NM_002882.2	RANBP1	ILMN_25664	5902	ILMN_25664	7000735	-1.1229	11.2431	4.1e-05	0.000968227
NM_005572.3	LMNA	ILMN_12442	4000	ILMN_12442	6020424	-1.12367	13.3349	0.0014429	0.0124312
NM_002876.2	RAD51C	ILMN_2487	5889	ILMN_2487	5910215	-1.13179	10.2772	0.000132958	0.00221881
NM_012484.1	HMMR	ILMN_17450	3161	ILMN_17450	4050400	-1.13322	8.84076	1.21e-06	7.39e-05
NM_001044264.1	PC-3	ILMN_168723	692094	ILMN_168723	3450243	-1.1341	9.73798	0.00381756	0.0247311
NM_000527.2	LDLR	ILMN_10126	3949	ILMN_10126	1440736	-1.13648	10.8411	0.00718597	0.0386463
NM_004101.2	F2RL2	ILMN_181956	2151	ILMN_15881	1980730	-1.14091	8.79517	3.35e-06	0.000155751
XM_371273.3	LOC388654	ILMN_45330	388654	ILMN_45330	2190546	-1.14171	12.7248	0.00734368	0.0391913
XM_933970.1	LOC646849	ILMN_31668	646849	ILMN_31668	840577	-1.14489	10.3109	3.39e-06	0.000156185
NM_145201.3	NAPRT1	ILMN_175645	93100	ILMN_2886	3360131	-1.14783	10.5256	0.00161702	0.0134924
NM_001618.2	PARP1	ILMN_3056	142	ILMN_3056	4280692	-1.1514	11.4074	2.06e-05	0.000601109
NM_002804.4	PSMC3	ILMN_22724	5702	ILMN_22724	6960315	-1.15231	12.2078	2.17e-06	0.000110767
NM_006809.4	TOMM34	ILMN_23426	10953	ILMN_23426	1190445	-1.154	12.3462	0.000426791	0.00512764
NM_002156.4	HSPD1	ILMN_178202	3329	ILMN_178202	70605	-1.15863	12.602	8.24e-07	5.63e-05
NM_019102.2	HOXA5	ILMN_16131	3202	ILMN_16131	6620437	-1.16069	11.8364	0.00055305	0.00618585
NM_021953.2	FOXM1	ILMN_10218	2305	ILMN_10218	990730	-1.16254	8.7612	1.04e-08	3.97e-06
NM_016567.2	BCCIP	ILMN_26223	56647	ILMN_26223	2940040	-1.16307	9.35115	1.98e-06	0.000104332
NM_000190.3	HMBS	ILMN_16358	3145	ILMN_15879	7320021	-1.16364	10.2401	5.14e-05	0.00111342
NM_144998.2	STRA13	ILMN_3019	201254	ILMN_3019	270605	-1.16499	11.357	0.000429837	0.0051531
NM_013265.2	C11orf2	ILMN_10940	738	ILMN_10940	7400341	-1.16778	12.0768	0.00166688	0.0137367
NM_001467.4	SLC37A4	ILMN_24454	2542	ILMN_24454	5130577	-1.16844	10.7713	0.00484515	0.0294557
NM_018186.2	C1orf112	ILMN_5134	55732	ILMN_5134	940240	-1.16877	9.29778	5.43e-06	0.000222259
NM_020401.2	NUP107	ILMN_24111	57122	ILMN_24111	3990131	-1.16892	10.3424	1.06e-06	6.65e-05
NR_003277.1	LOC728643	ILMN_183126	728643	ILMN_183126	5390500	-1.17099	9.67489	0.000368494	0.00456832
XR_015669.1	LOC728554	ILMN_163624	728554	ILMN_137226	1430093	-1.17126	13.2048	6.36e-05	0.00129911
NM_022145.3	CENPK	ILMN_169351	64105	ILMN_11323	5700086	-1.17539	8.95669	3.78e-07	3.46e-05
NM_138632.2	TRIOBP	ILMN_12358	11078	ILMN_138238	2900246	-1.17825	9.49201	1.69e-07	1.92e-05
NM_024717.3	MCTP1	ILMN_3078	79772	ILMN_2499	3360491	-1.18761	11.0031	0.00217174	0.01664
NM_032359.2	C3orf26	ILMN_8276	84319	ILMN_8276	520224	-1.19868	9.42688	1.67e-07	1.92e-05
NM_002573.2	PAFAH1B3	ILMN_16697	5050	ILMN_16697	1510521	-1.20113	11.7015	0.00026374	0.00359301
NM_018518.3	MCM10	ILMN_2483	55388	ILMN_2483	7570181	-1.21162	8.8677	8.42e-09	3.7e-06
NM_018081.1	WDR79	ILMN_1814	55135	ILMN_1814	2260630	-1.21711	9.59203	4.97e-08	9.31e-06
XM_001126211.1	LOC727761	ILMN_162963	727761	ILMN_13450	6110470	-1.21801	10.4297	2.03e-05	0.000597376
NM_181573.1	RFC4	ILMN_20643	5984	ILMN_16870	2030315	-1.21944	9.61449	3.85e-07	3.51e-05
NM_201443.1	TEAD4	ILMN_21735	7004	ILMN_6865	4040746	-1.22825	10.2492	0.00277511	0.0197826
NM_019885.2	CYP26B1	ILMN_28662	56603	ILMN_28662	6280224	-1.2287	9.34518	0.000281325	0.0037558
NM_001018115.1	FANCD2	ILMN_11844	2177	ILMN_11844	2690240	-1.22965	9.0177	5.53e-07	4.44e-05
NM_005804.2	DDX39	ILMN_19976	10212	ILMN_19976	4860673	-1.23362	11.5449	3.3e-05	0.000826585
NM_001002800.1	SMC4	ILMN_16070	10051	ILMN_16070	5910689	-1.25491	10.1909	2.2e-05	0.000631758
NM_001097635.1	GCNT1	ILMN_306727	2650	ILMN_28747	870600	-1.26322	9.23432	7.36e-09	3.32e-06
XR_016048.1	MGC40489	ILMN_171153	146880	ILMN_35948	3420400	-1.27056	10.4235	1.17e-06	7.23e-05
NM_198951.1	TGM2	ILMN_8134	7052	ILMN_8134	2940446	-1.27146	11.7473	0.00991687	0.0481999
NR_002944.2	HNRPA1L-2	ILMN_42282	664709	ILMN_42282	7320424	-1.28037	9.57036	7.14e-06	0.000268365
NM_006401.2	ANP32B	ILMN_5899	10541	ILMN_5899	3850053	-1.28172	13.4071	5.75e-06	0.000231977
XR_018614.1	LOC391811	ILMN_164838	391811	ILMN_20681	6020669	-1.28438	13.1791	2.91e-05	0.000770235
NM_178014.2	TUBB	ILMN_23399	203068	ILMN_23399	3610259	-1.28639	12.8848	0.00116879	0.0106415
NM_000884.2	IMPDH2	ILMN_3439	3615	ILMN_3439	4590026	-1.28684	11.9765	2.57e-05	0.000698906
NM_004616.2	TSPAN8	ILMN_578	7103	ILMN_578	4560543	-1.28704	8.70099	4.89e-10	6.37e-07
NM_032704.2	TUBA1C	ILMN_28729	84790	ILMN_28729	3830131	-1.28875	14.6948	0.0114137	0.0534732
NM_194247.2	HNRNPA3	ILMN_5256	220988	ILMN_5256	1440592	-1.28876	9.33528	1.07e-05	0.000369277
NM_003952.2	RPS6KB2	ILMN_25041	6199	ILMN_25041	2350538	-1.28909	11.8273	0.000103056	0.00185798
NM_152562.2	CDCA2	ILMN_19331	157313	ILMN_19331	2940398	-1.29216	8.97315	6.92e-07	4.94e-05
NM_005968.2	HNRPM	ILMN_24927	4670	ILMN_17229	6450646	-1.29555	13.0091	6.71e-06	0.000258319
NM_031243.1	HNRPA2B1	ILMN_29634	3181	ILMN_29634	4230091	-1.29631	11.7554	1.09e-05	0.000370545
NM_032737.2	LMNB2	ILMN_24712	84823	ILMN_24712	7570148	-1.29932	11.6787	3.04e-05	0.000793493
NM_018353.3	C14orf106	ILMN_5745	55320	ILMN_5745	1450603	-1.30147	9.6954	2.42e-05	0.000671316
NM_006088.5	TUBB2C	ILMN_19776	10383	ILMN_19776	2070368	-1.30167	12.374	0.000121095	0.00208118
NM_031369.2	HNRNPD	ILMN_14534	3184	ILMN_14534	6580577	-1.30228	13.1426	6.8e-06	0.000259714
NM_014900.3	COBLL1	ILMN_12678	22837	ILMN_12678	5080601	-1.31281	10.6424	0.00051249	0.00584982
NM_015460.2	MYRIP	ILMN_28637	25924	ILMN_28637	4220370	-1.31659	8.69655	5.22e-09	2.64e-06
NM_199420.3	POLQ	ILMN_10389	10721	ILMN_10389	4060056	-1.32125	9.04612	1.05e-06	6.62e-05
NM_017760.5	NCAPG2	ILMN_1155	54892	ILMN_1155	1940632	-1.32809	9.04602	1.56e-07	1.83e-05
NM_002482.2	NASP	ILMN_21654	4678	ILMN_21654	4260682	-1.33423	9.31982	1.38e-06	8.12e-05
NM_020116.2	FSTL5	ILMN_178729	56884	ILMN_2509	1070162	-1.33946	8.6654	1.05e-08	3.97e-06
NM_018154.2	ASF1B	ILMN_26148	55723	ILMN_26148	2630673	-1.34036	8.9655	2.03e-07	2.23e-05
NM_005891.2	ACAT2	ILMN_13138	39	ILMN_13138	7330753	-1.3419	10.1104	1.65e-06	9.22e-05
NM_181716.2	PRR6	ILMN_24427	201161	ILMN_24427	1030026	-1.3442	11.0616	0.000706359	0.0074074
NM_001034.1	RRM2	ILMN_18637	6241	ILMN_18637	510731	-1.3454	8.95708	1.32e-06	7.8e-05
NM_002539.1	ODC1	ILMN_21065	4953	ILMN_21065	4070017	-1.3473	12.1402	0.0173008	0.0705388
NM_004523.2	KIF11	ILMN_182103	3832	ILMN_8503	4060176	-1.35159	9.04984	6.2e-08	1.06e-05
NM_015127.3	CLCC1	ILMN_19789	23155	ILMN_6400	3610722	-1.35599	9.36874	2.15e-08	5.71e-06
NM_173608.1	C14orf80	ILMN_22897	283643	ILMN_22897	7100008	-1.36495	9.34086	1.39e-07	1.71e-05
NM_002689.2	POLA2	ILMN_173939	23649	ILMN_8864	4920537	-1.36538	10.0574	1.28e-08	4.26e-06
NM_024056.2	TMEM106C	ILMN_7003	79022	ILMN_7003	1430537	-1.38552	10.003	7.39e-06	0.000276677
NM_001040668.1	BCL2L12	ILMN_177176	83596	ILMN_177176	6420379	-1.38645	10.5286	8.57e-05	0.00162178
NM_004358.3	CDC25B	ILMN_5916	994	ILMN_5916	4760338	-1.39123	10.4751	0.000397052	0.00485422
NM_024785.2	FAM124B	ILMN_182344	79843	ILMN_7853	290189	-1.39323	10.9882	0.013023	0.0583745
NM_005480.2	TROAP	ILMN_13141	10024	ILMN_13141	4760646	-1.39357	8.96284	1.1e-08	4e-06
NM_014412.2	CACYBP	ILMN_27301	27101	ILMN_27301	3310524	-1.40243	10.9132	0.00677746	0.0371071
NM_013277.2	RACGAP1	ILMN_172963	29127	ILMN_172963	2190010	-1.40261	9.32995	6.13e-07	4.6e-05
NR_003105.1	ZWILCH	ILMN_166966	55055	ILMN_166966	7000743	-1.4041	10.3892	4.7e-06	0.000200447
NM_033286.1	C15orf23	ILMN_28790	90417	ILMN_28790	2340528	-1.41305	9.46042	1.44e-08	4.62e-06
NM_001025249.1	DUT	ILMN_7273	1854	ILMN_7273	6330494	-1.41525	9.3523	1.31e-08	4.28e-06
NM_003318.3	TTK	ILMN_24472	7272	ILMN_24472	5870725	-1.42592	8.98265	2.36e-07	2.45e-05
NM_021913.2	AXL	ILMN_28087	558	ILMN_17320	4640403	-1.43454	13.1128	0.00525117	0.031141
NM_014176.2	UBE2T	ILMN_9573	29089	ILMN_9573	2480722	-1.44374	9.73836	7.11e-07	5.03e-05
NM_006452.3	PAICS	ILMN_6032	10606	ILMN_6032	4050639	-1.44538	11.4359	1.91e-05	0.000575871
NM_006404.3	PROCR	ILMN_21711	10544	ILMN_21711	290181	-1.44624	10.9659	8.76e-05	0.00165033
NM_199250.1	C19orf48	ILMN_17977	84798	ILMN_16271	2850630	-1.44708	10.9225	6.2e-05	0.00127807
NM_004336.2	BUB1	ILMN_10590	699	ILMN_10590	2070224	-1.44766	8.98334	3.26e-08	7.29e-06
NM_004169.3	SHMT1	ILMN_18055	6470	ILMN_17710	2690528	-1.44918	9.61025	1.9e-05	0.000574577
NM_019858.1	GPR162	ILMN_27943	27239	ILMN_4999	3520598	-1.44944	10.2067	4.99e-05	0.00109659
NM_024032.2	C17orf53	ILMN_17950	78995	ILMN_17950	4570224	-1.45091	9.69244	2.64e-07	2.64e-05
NM_017785.3	CCDC99	ILMN_29954	54908	ILMN_29954	520528	-1.45542	9.78928	2.14e-06	0.000110305
NM_021154.3	PSAT1	ILMN_17460	29968	ILMN_17460	4850674	-1.45792	10.4414	0.000704235	0.00740068
NM_016426.4	GTSE1	ILMN_23841	51512	ILMN_23841	6980382	-1.46688	9.11518	3.28e-08	7.29e-06
NM_003201.1	TFAM	ILMN_173015	7019	ILMN_6006	650326	-1.47133	10.44	7.63e-05	0.0014888
NM_002589.2	PCDH7	ILMN_25780	5099	ILMN_25780	360367	-1.47342	9.767	0.00615653	0.0349456
NM_015190.3	DNAJC9	ILMN_28456	23234	ILMN_28456	50114	-1.47561	11.6147	3.83e-09	2e-06
NM_012177.2	FBXO5	ILMN_9763	26271	ILMN_9763	4010097	-1.48241	9.3354	5.74e-07	4.5e-05
NM_004526.2	MCM2	ILMN_183916	4171	ILMN_13740	6770408	-1.48407	9.27763	1.47e-07	1.78e-05
XM_941060.1	LOC651816	ILMN_46354	651816	ILMN_46354	1570746	-1.48655	10.8332	3.32e-07	3.13e-05
NM_032230.1	C12orf26	ILMN_732	84190	ILMN_732	6020661	-1.49173	10.1739	2.14e-09	1.35e-06
NM_080645.2	COL12A1	ILMN_12229	1303	ILMN_12229	3060095	-1.50169	9.03948	1.22e-08	4.21e-06
NM_003035.2	STIL	ILMN_170609	6491	ILMN_170609	6220050	-1.50264	9.53579	1.09e-07	1.47e-05
NM_002692.2	POLE2	ILMN_19705	5427	ILMN_19705	1170326	-1.51023	9.23073	2.85e-07	2.76e-05
NM_018304.2	PRR11	ILMN_32619	55771	ILMN_137089	2370072	-1.5115	9.46227	4.57e-06	0.000196606
NM_001032290.1	PSRC1	ILMN_9176	84722	ILMN_1748	1070762	-1.52619	9.20697	6.82e-08	1.12e-05
NM_007370.3	RFC5	ILMN_16612	5985	ILMN_16612	4890731	-1.5356	9.73757	1.21e-07	1.59e-05
NM_006739.3	MCM5	ILMN_20107	4174	ILMN_20107	7330253	-1.53561	9.51826	9.72e-08	1.4e-05
NM_006117.2	PECI	ILMN_7427	10455	ILMN_7427	6200133	-1.53582	11.1223	1.76e-06	9.61e-05
NM_014865.2	NCAPD2	ILMN_26621	9918	ILMN_26621	2680497	-1.54896	9.81686	4.31e-08	8.78e-06
NM_012112.4	TPX2	ILMN_20208	22974	ILMN_20208	6290358	-1.55225	9.26845	5.72e-08	1.01e-05
NM_004629.1	FANCG	ILMN_23865	2189	ILMN_23865	4220612	-1.56182	10.2802	1.02e-07	1.4e-05
XM_928427.1	LOC645385	ILMN_33113	645385	ILMN_33113	2490445	-1.57084	12.7267	4.85e-05	0.00108126
XR_018564.1	LOC642817	ILMN_171488	642817	ILMN_46700	1230022	-1.57809	12.8989	0.00144659	0.01245
NM_013296.3	GPSM2	ILMN_176995	29899	ILMN_176995	1070292	-1.58001	9.23051	1.49e-07	1.79e-05
NM_015459.3	ATL3	ILMN_20827	25923	ILMN_20827	1240243	-1.58026	10.9774	5.42e-06	0.00022221
NM_005192.2	CDKN3	ILMN_4098	1033	ILMN_4098	5260014	-1.58623	9.41432	0.000259086	0.00356735
NM_001761.1	CCNF	ILMN_27253	899	ILMN_27253	3130541	-1.5886	10.0356	1.9e-07	2.13e-05
NM_198948.1	NUDT1	ILMN_8489	4521	ILMN_8489	650347	-1.58978	9.51096	1.34e-05	0.000440165
NM_006027.3	EXO1	ILMN_25997	9156	ILMN_7092	1770646	-1.60218	9.11883	6.74e-09	3.12e-06
NM_006646.4	WASF3	ILMN_180336	10810	ILMN_9535	2570041	-1.60443	10.0443	0.000313883	0.00406368
NM_001379.1	DNMT1	ILMN_17904	1786	ILMN_17904	1260162	-1.60481	12.4104	1.64e-05	0.000512169
NM_004091.2	E2F2	ILMN_19730	1870	ILMN_19730	5340338	-1.60819	9.02039	1.57e-07	1.83e-05
NM_178448.2	C9orf140	ILMN_24887	89958	ILMN_24887	1010470	-1.61324	9.06323	9.59e-09	3.97e-06
NM_001032394.1	GPR126	ILMN_17561	57211	ILMN_17561	830523	-1.61889	9.28773	5.56e-06	0.000225142
NM_002106.3	H2AFZ	ILMN_4220	3015	ILMN_4220	2710292	-1.62648	13.8996	8.27e-06	0.000302049
NM_022346.3	NCAPG	ILMN_23620	64151	ILMN_23620	1450280	-1.63064	9.40025	3.99e-06	0.000178918
NM_001827.1	CKS2	ILMN_14702	1164	ILMN_14702	6200468	-1.63462	10.9514	3.74e-05	0.000909141
NM_005517.2	HMGN2	ILMN_12363	3151	ILMN_12363	4050541	-1.63553	10.6372	2.17e-06	0.000110767
NM_030919.2	FAM83D	ILMN_16948	81610	ILMN_16948	150543	-1.63691	9.38077	6.18e-07	4.61e-05
NM_001436.2	FBL	ILMN_14351	2091	ILMN_14351	4880360	-1.64786	11.537	9.1e-06	0.000323167
XM_001129173.1	LOC731314	ILMN_165464	731314	ILMN_23585	4120538	-1.65387	10.4534	4.49e-07	3.92e-05
NM_139212.2	HOPX	ILMN_1899	84525	ILMN_1899	3850246	-1.65779	9.52872	0.00493669	0.0297843
NM_020810.1	TRMT5	ILMN_162498	57570	ILMN_162498	5960253	-1.66074	11.82	6.61e-08	1.1e-05
XM_934471.1	LOC399942	ILMN_32988	399942	ILMN_32988	1740673	-1.66484	10.4884	0.0215322	0.0819689
XM_928473.1	LOC645436	ILMN_31983	645436	ILMN_31983	4390315	-1.67076	12.9386	0.000122578	0.00209803
NM_016619.1	PLAC8	ILMN_17809	51316	ILMN_17809	2490372	-1.6865	8.87376	9.31e-08	1.35e-05
XM_001129232.1	LOC731049	ILMN_180228	731049	ILMN_7444	4610608	-1.6953	12.0271	2.65e-09	1.58e-06
NM_001005413.1	ZWINT	ILMN_23487	11130	ILMN_23487	3800474	-1.71161	9.38232	3.72e-07	3.43e-05
NM_032744.1	C6orf105	ILMN_10287	84830	ILMN_10287	2650192	-1.7129	9.46896	1.78e-05	0.000548179
NM_006982.1	CART1	ILMN_27922	8092	ILMN_27922	4210719	-1.71418	8.80193	4.8e-11	1.14e-07
NM_006479.3	RAD51AP1	ILMN_25046	10635	ILMN_25046	4150196	-1.7245	9.27672	1.28e-06	7.66e-05
NM_014573.2	TMEM97	ILMN_27777	27346	ILMN_27777	3420541	-1.76536	10.008	3.91e-07	3.53e-05
NM_203401.1	STMN1	ILMN_12586	3925	ILMN_11775	3460707	-1.78685	11.3838	0.00190345	0.0151137
NM_000603.3	NOS3	ILMN_18267	4846	ILMN_18267	2480195	-1.78815	10.7121	0.00740335	0.0393964
NM_002653.3	PITX1	ILMN_19276	5307	ILMN_19276	2000373	-1.8122	9.01947	1.99e-08	5.45e-06
XM_939887.2	HNRPA1P4	ILMN_43539	389674	ILMN_38391	1820093	-1.81301	12.016	3.33e-05	0.00083091
NM_018101.2	CDCA8	ILMN_13462	55143	ILMN_13462	4830634	-1.81921	9.47285	1.92e-07	2.14e-05
NM_002358.2	MAD2L1	ILMN_23985	4085	ILMN_23985	870546	-1.82912	9.40403	8.74e-08	1.32e-05
NM_019013.1	FAM64A	ILMN_18676	54478	ILMN_18676	5870193	-1.84384	9.24735	5.34e-08	9.68e-06
NM_018492.2	PBK	ILMN_174875	55872	ILMN_4549	3420554	-1.87115	9.20032	2.08e-07	2.25e-05
NM_001786.2	CDC2	ILMN_24793	983	ILMN_11503	1050706	-1.88641	9.45652	9.57e-07	6.35e-05
NM_006845.2	KIF2C	ILMN_25969	11004	ILMN_25969	1470647	-1.89074	9.35952	8.96e-08	1.32e-05
NM_015426.2	WDR51A	ILMN_23579	25886	ILMN_23579	6660446	-1.91765	10.1567	1.13e-06	7.04e-05
XM_928429.1	LOC388275	ILMN_39089	388275	ILMN_39089	2940066	-1.92053	11.968	2e-05	0.000591422
NM_001033.2	RRM1	ILMN_14789	6240	ILMN_14789	2850575	-1.93249	11.8736	9.9e-08	1.4e-05
NM_014264.3	PLK4	ILMN_167207	10733	ILMN_15846	3190470	-1.94786	9.59858	4.78e-07	4.05e-05
NM_080668.2	CDCA5	ILMN_3057	113130	ILMN_3057	130022	-1.95287	10.017	1.74e-06	9.57e-05
XR_015150.1	LOC730534	ILMN_165612	730534	ILMN_44156	1450674	-1.95947	12.6676	2.14e-09	1.35e-06
NM_016195.2	KIF20B	ILMN_12022	9585	ILMN_12022	5900433	-1.96125	9.68209	4.2e-07	3.75e-05
NM_173624.1	FLJ40504	ILMN_176567	284085	ILMN_176567	4880333	-1.97077	9.48262	8.79e-10	9.78e-07
NR_002734.1	PTTG3	ILMN_6114	26255	ILMN_6114	5960224	-1.97134	9.88592	8.96e-05	0.00167651
NM_005063.4	SCD	ILMN_25431	6319	ILMN_25431	2140128	-1.98475	10.4801	5.11e-05	0.00110972
NM_002263.2	KIFC1	ILMN_8595	3833	ILMN_8595	5090095	-2.00141	9.33417	1.39e-06	8.13e-05
NM_052969.1	RPL39L	ILMN_26587	116832	ILMN_26587	6900672	-2.00345	10.1293	0.000185693	0.00280947
NM_004111.4	FEN1	ILMN_162686	2237	ILMN_162686	3370703	-2.00806	10.9288	1.31e-06	7.75e-05
NM_014791.2	MELK	ILMN_161976	9833	ILMN_13494	2340392	-2.01887	10.2424	3.98e-06	0.000178918
NM_004237.2	TRIP13	ILMN_15061	9319	ILMN_15061	5700373	-2.0242	10.0834	5.53e-06	0.000225142
XM_937758.1	LOC148915	ILMN_30829	148915	ILMN_30829	3310392	-2.02592	11.6803	2.55e-08	6.17e-06
NM_152515.2	CKAP2L	ILMN_28483	150468	ILMN_28483	6380324	-2.0364	9.4401	5.22e-07	4.31e-05
NM_080591.1	PTGS1	ILMN_3001	5742	ILMN_3001	1070450	-2.04238	9.2167	6.68e-09	3.12e-06
NM_018712.2	ELMOD1	ILMN_161888	55531	ILMN_19505	4810487	-2.0435	9.06184	3.1e-10	4.7e-07
NM_005915.4	MCM6	ILMN_15791	4175	ILMN_15791	5690274	-2.0474	11.5844	9.2e-06	0.000325777
NM_030928.2	CDT1	ILMN_18895	81620	ILMN_18895	2630433	-2.05247	9.50509	1.27e-07	1.61e-05
NM_003542.3	HIST1H4C	ILMN_30043	8364	ILMN_30043	3890349	-2.0638	13.2005	0.000424871	0.00510825
NM_001002876.1	CENPM	ILMN_12351	79019	ILMN_12351	1450192	-2.07643	9.53727	6.15e-07	4.6e-05
NM_005434.3	MALL	ILMN_17870	7851	ILMN_17870	620102	-2.08067	10.3501	0.000155377	0.0024789
NM_002129.2	HMGB2	ILMN_3200	3148	ILMN_3200	7610537	-2.08862	9.96275	5.71e-09	2.8e-06
NM_207446.2	FAM174B	ILMN_1130	400451	ILMN_1130	3800465	-2.10756	9.53881	0.00270554	0.0194633
NM_031942.4	CDCA7	ILMN_33249	83879	ILMN_138827	2070520	-2.11605	10.438	0.00120594	0.0108841
NM_014750.3	DLG7	ILMN_4880	9787	ILMN_4880	240221	-2.14635	9.43924	1.51e-08	4.68e-06
NM_181803.1	UBE2C	ILMN_6398	11065	ILMN_6398	5310471	-2.14823	9.77501	6.68e-05	0.00134281
NM_181689.1	NNAT	ILMN_26562	4826	ILMN_16198	4010709	-2.17408	9.14124	2.14e-12	7.15e-09
NM_016343.3	CENPF	ILMN_176772	1063	ILMN_8225	4780129	-2.18653	9.58179	3.8e-08	8.08e-06
NM_001635.2	AMPH	ILMN_175048	273	ILMN_2159	360402	-2.21745	9.21474	9.93e-09	3.97e-06
NM_001826.1	CKS1B	ILMN_11313	1163	ILMN_11313	2450358	-2.21996	10.7155	1.59e-08	4.74e-06
NM_001042426.1	CENPA	ILMN_180589	1058	ILMN_5449	2600392	-2.22037	9.5303	6.7e-08	1.11e-05
NM_001237.2	CCNA2	ILMN_16427	890	ILMN_16427	2650608	-2.23414	9.85438	7.95e-08	1.25e-05
NM_018136.3	ASPM	ILMN_408	259266	ILMN_408	6130441	-2.2532	9.59916	2.73e-07	2.69e-05
NM_018455.3	CENPN	ILMN_10665	55839	ILMN_10665	3890475	-2.26674	10.5503	5.48e-07	4.44e-05
NM_018410.3	HJURP	ILMN_29337	55355	ILMN_137041	3180367	-2.27876	9.5819	2.71e-08	6.37e-06
NM_182776.1	MCM7	ILMN_1133	4176	ILMN_1133	1470195	-2.3056	11.962	2.8e-06	0.000134088
NM_152739.3	HOXA9	ILMN_23423	3205	ILMN_138570	2810673	-2.32086	10.357	2.5e-08	6.16e-06
NM_198436.1	AURKA	ILMN_13382	6790	ILMN_12352	4730605	-2.3261	10.5423	2.03e-07	2.23e-05
NM_003258.2	TK1	ILMN_30154	7083	ILMN_30154	4730196	-2.35569	9.97105	2.37e-06	0.00011862
NM_003761.2	VAMP8	ILMN_26790	8673	ILMN_26790	5910128	-2.36727	11.045	0.00587028	0.0337888
NM_018131.3	CEP55	ILMN_6470	55165	ILMN_6470	7510709	-2.37118	9.90655	6.62e-07	4.8e-05
NM_001048201.1	UHRF1	ILMN_162952	29128	ILMN_12005	2940110	-2.37479	10.2898	8.04e-06	0.000295411
NM_004217.2	AURKB	ILMN_24702	9212	ILMN_137805	6770026	-2.40716	9.83666	1.25e-06	7.55e-05
NM_001071.1	TYMS	ILMN_26899	7298	ILMN_26899	5910364	-2.40858	11.1419	6.14e-05	0.00126905
NM_016095.1	GINS2	ILMN_26854	51659	ILMN_26854	6020735	-2.42928	10.0678	1.87e-06	0.000100124
NM_004503.3	HOXC6	ILMN_15669	3223	ILMN_15781	4920523	-2.43606	9.15334	4.39e-14	3.67e-10
NM_153026.1	PRICKLE1	ILMN_15149	144165	ILMN_15149	1770224	-2.47649	10.6215	1.03e-06	6.56e-05
NM_003617.2	RGS5	ILMN_7090	8490	ILMN_7090	160445	-2.55232	9.26681	4.1e-13	1.71e-09
NM_001067.2	TOP2A	ILMN_19849	7153	ILMN_19849	3990619	-2.60918	10.3045	2.46e-05	0.000680669
NM_182513.1	SPC24	ILMN_174688	147841	ILMN_174688	5910349	-2.63831	10.3265	1.71e-06	9.46e-05
NM_199413.1	PRC1	ILMN_22512	9055	ILMN_20465	2070494	-2.67716	10.7609	1.21e-05	0.000406974
NM_005733.1	KIF20A	ILMN_14100	10112	ILMN_14100	1050195	-2.67773	10.1777	1.39e-06	8.13e-05
NM_003504.3	CDC45L	ILMN_25781	8318	ILMN_25781	2320170	-2.70017	10.0538	4.43e-07	3.91e-05
NM_004219.2	PTTG1	ILMN_11067	9232	ILMN_11067	1510291	-2.70454	12.2829	4.46e-05	0.00102255
NM_004701.2	CCNB2	ILMN_15254	9133	ILMN_15254	5360070	-2.99606	10.528	1.71e-06	9.46e-05
XR_017241.1	LOC646723	ILMN_165775	646723	ILMN_22651	6580270	-3.0061	11.8124	1.89e-06	0.00010061
NM_006623.2	PHGDH	ILMN_5800	26227	ILMN_5800	240086	-3.0797	11.1334	0.000233257	0.00332132
CR596519		ILMN_111893	NA	ILMN_111893	3120440	-3.35956	9.49894	3.17e-12	8.82e-09
NM_032623.2	OSAP	ILMN_7551	84709	ILMN_7551	1660673	-3.62673	10.9808	4.86e-07	4.06e-05
NM_005602.4	CLDN11	ILMN_17073	5010	ILMN_17073	3400431	-3.71291	10.7688	0.000744379	0.00769653
NM_001255.2	CDC20	ILMN_8354	991	ILMN_8354	1500010	-3.73799	11.7359	2.48e-05	0.000681325
NM_170697.1	ALDH1A2	ILMN_17746	8854	ILMN_17630	510687	-3.95323	9.72721	9.04e-14	5.03e-10
